# Supplementary material for: The emergence of azithromycin-resistant Salmonella Typhi in Nepal
Source: JAC Antimicrob Resist. 2020 Dec 21;2(4):dlaa109. doi: 10.1093/jacamr/dlaa109 (PMC8210228; doi:10.1093/jacamr/dlaa109)
Supplement: dlaa109_Supplementary_Data [file dlaa109_supplementary_data.zip]

Archive with 1 entries (1 files):
- 20-114-Supplementary_data.xls
