# Supplementary material for: The emergence of azithromycin-resistant Salmonella Typhi in Nepal
Source: JAC Antimicrob Resist. 2020 Dec 21;2(4):dlaa109. doi: 10.1093/jacamr/dlaa109 (PMC8210228; doi:10.1093/jacamr/dlaa109)
Supplement: dlaa109_Supplementary_Data [file dlaa109_supplementary_data.zip › 20-114-Supplementary_data.xls]

## Sheet: Table S1
ID	Year	Study accessions	Continent	Region_within_continent	Country	H58-Sublineage	Source	Cuntry_Year	genotype	color_coded
1997	2019	PRJEB37899	Asia	South_Asia	Nepal	Unkown	This study	Nepal_2019	#N/A	#e6e6e6
2004	2019	PRJEB37899	Asia	South_Asia	Nepal	Unkown	This study	Nepal_2019	#N/A	#e6e6e6
2019	2019	PRJEB37899	Asia	South_Asia	Nepal	Unkown	This study	Nepal_2019	#N/A	#e6e6e6
18NP_318	2019	PRJEB37899	Asia	South_Asia	Nepal	L2	This study	Nepal_2019	#N/A	#005f82
20087_8_10	2015	PRJEB14050	Asia	South_Asia	Nepal	L2	Britto CD, Dyson ZA, Duchene S, et al. PLoS Negl Trop Dis 2018. 12(4): e0006408.	Nepal_cabritto_2015	#N/A	#005f82
20087_8_13	2015	PRJEB14050	Asia	South_Asia	Nepal	L1	Britto CD, Dyson ZA, Duchene S, et al. PLoS Negl Trop Dis 2018. 12(4): e0006408.	Nepal_cabritto_2015	#N/A	#707eec
20087_8_14	2015	PRJEB14050	Asia	South_Asia	Nepal	L1	Britto CD, Dyson ZA, Duchene S, et al. PLoS Negl Trop Dis 2018. 12(4): e0006408.	Nepal_cabritto_2015	#N/A	#707eec
20087_8_15	2014	PRJEB14050	Asia	South_Asia	Nepal	L2	Britto CD, Dyson ZA, Duchene S, et al. PLoS Negl Trop Dis 2018. 12(4): e0006408.	Nepal_cabritto_2014	#N/A	#005f82
20087_8_17	2014	PRJEB14050	Asia	South_Asia	Nepal	L2	Britto CD, Dyson ZA, Duchene S, et al. PLoS Negl Trop Dis 2018. 12(4): e0006408.	Nepal_cabritto_2014	#N/A	#005f82
20087_8_19	2014	PRJEB14050	Asia	South_Asia	Nepal	L2	Britto CD, Dyson ZA, Duchene S, et al. PLoS Negl Trop Dis 2018. 12(4): e0006408.	Nepal_cabritto_2014	#N/A	#005f82
20087_8_2	2008	PRJEB14050	Asia	South_Asia	Nepal	L2	Britto CD, Dyson ZA, Duchene S, et al. PLoS Negl Trop Dis 2018. 12(4): e0006408.	Nepal_cabritto_2008	#N/A	#005f82
20087_8_21	2014	PRJEB14050	Asia	South_Asia	Nepal	L2	Britto CD, Dyson ZA, Duchene S, et al. PLoS Negl Trop Dis 2018. 12(4): e0006408.	Nepal_cabritto_2014	#N/A	#005f82
20087_8_22	2014	PRJEB14050	Asia	South_Asia	Nepal	L2	Britto CD, Dyson ZA, Duchene S, et al. PLoS Negl Trop Dis 2018. 12(4): e0006408.	Nepal_cabritto_2014	#N/A	#005f82
20087_8_23	2014	PRJEB14050	Asia	South_Asia	Nepal	L2	Britto CD, Dyson ZA, Duchene S, et al. PLoS Negl Trop Dis 2018. 12(4): e0006408.	Nepal_cabritto_2014	#N/A	#005f82
20087_8_24	2013	PRJEB14050	Asia	South_Asia	Nepal	L2	Britto CD, Dyson ZA, Duchene S, et al. PLoS Negl Trop Dis 2018. 12(4): e0006408.	Nepal_cabritto_2013	#N/A	#005f82
20087_8_25	2013	PRJEB14050	Asia	South_Asia	Nepal	L2	Britto CD, Dyson ZA, Duchene S, et al. PLoS Negl Trop Dis 2018. 12(4): e0006408.	Nepal_cabritto_2013	#N/A	#005f82
20087_8_26	2013	PRJEB14050	Asia	South_Asia	Nepal	L2	Britto CD, Dyson ZA, Duchene S, et al. PLoS Negl Trop Dis 2018. 12(4): e0006408.	Nepal_cabritto_2013	#N/A	#005f82
20087_8_28	2013	PRJEB14050	Asia	South_Asia	Nepal	Unkown	Britto CD, Dyson ZA, Duchene S, et al. PLoS Negl Trop Dis 2018. 12(4): e0006408.	Nepal_cabritto_2013	#N/A	#e6e6e6
20087_8_29	2013	PRJEB14050	Asia	South_Asia	Nepal	L2	Britto CD, Dyson ZA, Duchene S, et al. PLoS Negl Trop Dis 2018. 12(4): e0006408.	Nepal_cabritto_2013	#N/A	#005f82
20087_8_32	2013	PRJEB14050	Asia	South_Asia	Nepal	L2	Britto CD, Dyson ZA, Duchene S, et al. PLoS Negl Trop Dis 2018. 12(4): e0006408.	Nepal_cabritto_2013	#N/A	#005f82
20087_8_33	2013	PRJEB14050	Asia	South_Asia	Nepal	L2	Britto CD, Dyson ZA, Duchene S, et al. PLoS Negl Trop Dis 2018. 12(4): e0006408.	Nepal_cabritto_2013	#N/A	#005f82
20087_8_34	2013	PRJEB14050	Asia	South_Asia	Nepal	L2	Britto CD, Dyson ZA, Duchene S, et al. PLoS Negl Trop Dis 2018. 12(4): e0006408.	Nepal_cabritto_2013	#N/A	#005f82
20087_8_35	2013	PRJEB14050	Asia	South_Asia	Nepal	L2	Britto CD, Dyson ZA, Duchene S, et al. PLoS Negl Trop Dis 2018. 12(4): e0006408.	Nepal_cabritto_2013	#N/A	#005f82
20087_8_36	2013	PRJEB14050	Asia	South_Asia	Nepal	L2	Britto CD, Dyson ZA, Duchene S, et al. PLoS Negl Trop Dis 2018. 12(4): e0006408.	Nepal_cabritto_2013	#N/A	#005f82
20087_8_39	2013	PRJEB14050	Asia	South_Asia	Nepal	L2	Britto CD, Dyson ZA, Duchene S, et al. PLoS Negl Trop Dis 2018. 12(4): e0006408.	Nepal_cabritto_2013	#N/A	#005f82
20087_8_40	2013	PRJEB14050	Asia	South_Asia	Nepal	L2	Britto CD, Dyson ZA, Duchene S, et al. PLoS Negl Trop Dis 2018. 12(4): e0006408.	Nepal_cabritto_2013	#N/A	#005f82
20087_8_41	2013	PRJEB14050	Asia	South_Asia	Nepal	L2	Britto CD, Dyson ZA, Duchene S, et al. PLoS Negl Trop Dis 2018. 12(4): e0006408.	Nepal_cabritto_2013	#N/A	#005f82
20087_8_42	2013	PRJEB14050	Asia	South_Asia	Nepal	L2	Britto CD, Dyson ZA, Duchene S, et al. PLoS Negl Trop Dis 2018. 12(4): e0006408.	Nepal_cabritto_2013	#N/A	#005f82
20087_8_43	2013	PRJEB14050	Asia	South_Asia	Nepal	L2	Britto CD, Dyson ZA, Duchene S, et al. PLoS Negl Trop Dis 2018. 12(4): e0006408.	Nepal_cabritto_2013	#N/A	#005f82
20087_8_44	2011	PRJEB14050	Asia	South_Asia	Nepal	L2	Britto CD, Dyson ZA, Duchene S, et al. PLoS Negl Trop Dis 2018. 12(4): e0006408.	Nepal_cabritto_2011	#N/A	#005f82
20087_8_46	2011	PRJEB14050	Asia	South_Asia	Nepal	L2	Britto CD, Dyson ZA, Duchene S, et al. PLoS Negl Trop Dis 2018. 12(4): e0006408.	Nepal_cabritto_2011	#N/A	#005f82
20087_8_47	2011	PRJEB14050	Asia	South_Asia	Nepal	L2	Britto CD, Dyson ZA, Duchene S, et al. PLoS Negl Trop Dis 2018. 12(4): e0006408.	Nepal_cabritto_2011	#N/A	#005f82
20087_8_49	2011	PRJEB14050	Asia	South_Asia	Nepal	L2	Britto CD, Dyson ZA, Duchene S, et al. PLoS Negl Trop Dis 2018. 12(4): e0006408.	Nepal_cabritto_2011	#N/A	#005f82
20087_8_5	2008	PRJEB14050	Asia	South_Asia	Nepal	L2	Britto CD, Dyson ZA, Duchene S, et al. PLoS Negl Trop Dis 2018. 12(4): e0006408.	Nepal_cabritto_2008	#N/A	#005f82
20087_8_50	2011	PRJEB14050	Asia	South_Asia	Nepal	L2	Britto CD, Dyson ZA, Duchene S, et al. PLoS Negl Trop Dis 2018. 12(4): e0006408.	Nepal_cabritto_2011	#N/A	#005f82
20087_8_51	2011	PRJEB14050	Asia	South_Asia	Nepal	L2	Britto CD, Dyson ZA, Duchene S, et al. PLoS Negl Trop Dis 2018. 12(4): e0006408.	Nepal_cabritto_2011	#N/A	#005f82
20087_8_54	2010	PRJEB14050	Asia	South_Asia	Nepal	Unkown	Britto CD, Dyson ZA, Duchene S, et al. PLoS Negl Trop Dis 2018. 12(4): e0006408.	Nepal_cabritto_2010	#N/A	#e6e6e6
20087_8_55	2010	PRJEB14050	Asia	South_Asia	Nepal	L1	Britto CD, Dyson ZA, Duchene S, et al. PLoS Negl Trop Dis 2018. 12(4): e0006408.	Nepal_cabritto_2010	#N/A	#707eec
20087_8_56	2010	PRJEB14050	Asia	South_Asia	Nepal	L2	Britto CD, Dyson ZA, Duchene S, et al. PLoS Negl Trop Dis 2018. 12(4): e0006408.	Nepal_cabritto_2010	#N/A	#005f82
20087_8_57	2010	PRJEB14050	Asia	South_Asia	Nepal	L2	Britto CD, Dyson ZA, Duchene S, et al. PLoS Negl Trop Dis 2018. 12(4): e0006408.	Nepal_cabritto_2010	#N/A	#005f82
20087_8_58	2010	PRJEB14050	Asia	South_Asia	Nepal	L2	Britto CD, Dyson ZA, Duchene S, et al. PLoS Negl Trop Dis 2018. 12(4): e0006408.	Nepal_cabritto_2010	#N/A	#005f82
20087_8_59	2010	PRJEB14050	Asia	South_Asia	Nepal	Unkown	Britto CD, Dyson ZA, Duchene S, et al. PLoS Negl Trop Dis 2018. 12(4): e0006408.	Nepal_cabritto_2010	#N/A	#e6e6e6
20087_8_6	2008	PRJEB14050	Asia	South_Asia	Nepal	L2	Britto CD, Dyson ZA, Duchene S, et al. PLoS Negl Trop Dis 2018. 12(4): e0006408.	Nepal_cabritto_2008	#N/A	#005f82
20087_8_68	2010	PRJEB14050	Asia	South_Asia	Nepal	L2	Britto CD, Dyson ZA, Duchene S, et al. PLoS Negl Trop Dis 2018. 12(4): e0006408.	Nepal_cabritto_2010	#N/A	#005f82
20087_8_70	2009	PRJEB14050	Asia	South_Asia	Nepal	L2	Britto CD, Dyson ZA, Duchene S, et al. PLoS Negl Trop Dis 2018. 12(4): e0006408.	Nepal_cabritto_2009	#N/A	#005f82
20087_8_72	2009	PRJEB14050	Asia	South_Asia	Nepal	L1	Britto CD, Dyson ZA, Duchene S, et al. PLoS Negl Trop Dis 2018. 12(4): e0006408.	Nepal_cabritto_2009	#N/A	#707eec
20087_8_78	2012	PRJEB14050	Asia	South_Asia	Nepal	L2	Britto CD, Dyson ZA, Duchene S, et al. PLoS Negl Trop Dis 2018. 12(4): e0006408.	Nepal_cabritto_2012	#N/A	#005f82
20087_8_79	2014	PRJEB14050	Asia	South_Asia	Nepal	L2	Britto CD, Dyson ZA, Duchene S, et al. PLoS Negl Trop Dis 2018. 12(4): e0006408.	Nepal_cabritto_2014	#N/A	#005f82
20087_8_9	2015	PRJEB14050	Asia	South_Asia	Nepal	L1	Britto CD, Dyson ZA, Duchene S, et al. PLoS Negl Trop Dis 2018. 12(4): e0006408.	Nepal_cabritto_2015	#N/A	#707eec
20621_8_12	2009	PRJEB14050	Asia	South_Asia	Nepal	L2	Britto CD, Dyson ZA, Duchene S, et al. PLoS Negl Trop Dis 2018. 12(4): e0006408.	Nepal_cabritto_2009	#N/A	#005f82
20621_8_13	2009	PRJEB14050	Asia	South_Asia	Nepal	L2	Britto CD, Dyson ZA, Duchene S, et al. PLoS Negl Trop Dis 2018. 12(4): e0006408.	Nepal_cabritto_2009	#N/A	#005f82
20621_8_14	2009	PRJEB14050	Asia	South_Asia	Nepal	L2	Britto CD, Dyson ZA, Duchene S, et al. PLoS Negl Trop Dis 2018. 12(4): e0006408.	Nepal_cabritto_2009	#N/A	#005f82
20621_8_15	2010	PRJEB14050	Asia	South_Asia	Nepal	L2	Britto CD, Dyson ZA, Duchene S, et al. PLoS Negl Trop Dis 2018. 12(4): e0006408.	Nepal_cabritto_2010	#N/A	#005f82
20621_8_16	2010	PRJEB14050	Asia	South_Asia	Nepal	L2	Britto CD, Dyson ZA, Duchene S, et al. PLoS Negl Trop Dis 2018. 12(4): e0006408.	Nepal_cabritto_2010	#N/A	#005f82
20621_8_19	2010	PRJEB14050	Asia	South_Asia	Nepal	L2	Britto CD, Dyson ZA, Duchene S, et al. PLoS Negl Trop Dis 2018. 12(4): e0006408.	Nepal_cabritto_2010	#N/A	#005f82
20621_8_24	2010	PRJEB14050	Asia	South_Asia	Nepal	L2	Britto CD, Dyson ZA, Duchene S, et al. PLoS Negl Trop Dis 2018. 12(4): e0006408.	Nepal_cabritto_2010	#N/A	#005f82
20621_8_27	2010	PRJEB14050	Asia	South_Asia	Nepal	L2	Britto CD, Dyson ZA, Duchene S, et al. PLoS Negl Trop Dis 2018. 12(4): e0006408.	Nepal_cabritto_2010	#N/A	#005f82
20621_8_3	2009	PRJEB14050	Asia	South_Asia	Nepal	L2	Britto CD, Dyson ZA, Duchene S, et al. PLoS Negl Trop Dis 2018. 12(4): e0006408.	Nepal_cabritto_2009	#N/A	#005f82
20621_8_31	2010	PRJEB14050	Asia	South_Asia	Nepal	L2	Britto CD, Dyson ZA, Duchene S, et al. PLoS Negl Trop Dis 2018. 12(4): e0006408.	Nepal_cabritto_2010	#N/A	#005f82
20621_8_32	2010	PRJEB14050	Asia	South_Asia	Nepal	L2	Britto CD, Dyson ZA, Duchene S, et al. PLoS Negl Trop Dis 2018. 12(4): e0006408.	Nepal_cabritto_2010	#N/A	#005f82
20621_8_34	2011	PRJEB14050	Asia	South_Asia	Nepal	L2	Britto CD, Dyson ZA, Duchene S, et al. PLoS Negl Trop Dis 2018. 12(4): e0006408.	Nepal_cabritto_2011	#N/A	#005f82
20621_8_35	2011	PRJEB14050	Asia	South_Asia	Nepal	L2	Britto CD, Dyson ZA, Duchene S, et al. PLoS Negl Trop Dis 2018. 12(4): e0006408.	Nepal_cabritto_2011	#N/A	#005f82
20621_8_36	2011	PRJEB14050	Asia	South_Asia	Nepal	L2	Britto CD, Dyson ZA, Duchene S, et al. PLoS Negl Trop Dis 2018. 12(4): e0006408.	Nepal_cabritto_2011	#N/A	#005f82
20621_8_37	2011	PRJEB14050	Asia	South_Asia	Nepal	L2	Britto CD, Dyson ZA, Duchene S, et al. PLoS Negl Trop Dis 2018. 12(4): e0006408.	Nepal_cabritto_2011	#N/A	#005f82
20621_8_38	2011	PRJEB14050	Asia	South_Asia	Nepal	L2	Britto CD, Dyson ZA, Duchene S, et al. PLoS Negl Trop Dis 2018. 12(4): e0006408.	Nepal_cabritto_2011	#N/A	#005f82
20621_8_4	2009	PRJEB14050	Asia	South_Asia	Nepal	L2	Britto CD, Dyson ZA, Duchene S, et al. PLoS Negl Trop Dis 2018. 12(4): e0006408.	Nepal_cabritto_2009	#N/A	#005f82
20621_8_40	2011	PRJEB14050	Asia	South_Asia	Nepal	L2	Britto CD, Dyson ZA, Duchene S, et al. PLoS Negl Trop Dis 2018. 12(4): e0006408.	Nepal_cabritto_2011	#N/A	#005f82
20621_8_41	2011	PRJEB14050	Asia	South_Asia	Nepal	L2	Britto CD, Dyson ZA, Duchene S, et al. PLoS Negl Trop Dis 2018. 12(4): e0006408.	Nepal_cabritto_2011	#N/A	#005f82
20621_8_42	2011	PRJEB14050	Asia	South_Asia	Nepal	L2	Britto CD, Dyson ZA, Duchene S, et al. PLoS Negl Trop Dis 2018. 12(4): e0006408.	Nepal_cabritto_2011	#N/A	#005f82
20621_8_43	2011	PRJEB14050	Asia	South_Asia	Nepal	L2	Britto CD, Dyson ZA, Duchene S, et al. PLoS Negl Trop Dis 2018. 12(4): e0006408.	Nepal_cabritto_2011	#N/A	#005f82
20621_8_44	2011	PRJEB14050	Asia	South_Asia	Nepal	L2	Britto CD, Dyson ZA, Duchene S, et al. PLoS Negl Trop Dis 2018. 12(4): e0006408.	Nepal_cabritto_2011	#N/A	#005f82
20621_8_45	2011	PRJEB14050	Asia	South_Asia	Nepal	L1	Britto CD, Dyson ZA, Duchene S, et al. PLoS Negl Trop Dis 2018. 12(4): e0006408.	Nepal_cabritto_2011	#N/A	#707eec
20621_8_46	2011	PRJEB14050	Asia	South_Asia	Nepal	L2	Britto CD, Dyson ZA, Duchene S, et al. PLoS Negl Trop Dis 2018. 12(4): e0006408.	Nepal_cabritto_2011	#N/A	#005f82
20621_8_47	2011	PRJEB14050	Asia	South_Asia	Nepal	L1	Britto CD, Dyson ZA, Duchene S, et al. PLoS Negl Trop Dis 2018. 12(4): e0006408.	Nepal_cabritto_2011	#N/A	#707eec
20621_8_48	2012	PRJEB14050	Asia	South_Asia	Nepal	L2	Britto CD, Dyson ZA, Duchene S, et al. PLoS Negl Trop Dis 2018. 12(4): e0006408.	Nepal_cabritto_2012	#N/A	#005f82
20621_8_49	2012	PRJEB14050	Asia	South_Asia	Nepal	Unkown	Britto CD, Dyson ZA, Duchene S, et al. PLoS Negl Trop Dis 2018. 12(4): e0006408.	Nepal_cabritto_2012	#N/A	#e6e6e6
20621_8_50	2012	PRJEB14050	Asia	South_Asia	Nepal	L2	Britto CD, Dyson ZA, Duchene S, et al. PLoS Negl Trop Dis 2018. 12(4): e0006408.	Nepal_cabritto_2012	#N/A	#005f82
20621_8_51	2012	PRJEB14050	Asia	South_Asia	Nepal	Unkown	Britto CD, Dyson ZA, Duchene S, et al. PLoS Negl Trop Dis 2018. 12(4): e0006408.	Nepal_cabritto_2012	#N/A	#e6e6e6
20621_8_52	2012	PRJEB14050	Asia	South_Asia	Nepal	L2	Britto CD, Dyson ZA, Duchene S, et al. PLoS Negl Trop Dis 2018. 12(4): e0006408.	Nepal_cabritto_2012	#N/A	#005f82
20621_8_53	2012	PRJEB14050	Asia	South_Asia	Nepal	L2	Britto CD, Dyson ZA, Duchene S, et al. PLoS Negl Trop Dis 2018. 12(4): e0006408.	Nepal_cabritto_2012	#N/A	#005f82
20621_8_54	2012	PRJEB14050	Asia	South_Asia	Nepal	L2	Britto CD, Dyson ZA, Duchene S, et al. PLoS Negl Trop Dis 2018. 12(4): e0006408.	Nepal_cabritto_2012	#N/A	#005f82
20621_8_55	2012	PRJEB14050	Asia	South_Asia	Nepal	L2	Britto CD, Dyson ZA, Duchene S, et al. PLoS Negl Trop Dis 2018. 12(4): e0006408.	Nepal_cabritto_2012	#N/A	#005f82
20621_8_57	2013	PRJEB14050	Asia	South_Asia	Nepal	L2	Britto CD, Dyson ZA, Duchene S, et al. PLoS Negl Trop Dis 2018. 12(4): e0006408.	Nepal_cabritto_2013	#N/A	#005f82
20621_8_58	2013	PRJEB14050	Asia	South_Asia	Nepal	L2	Britto CD, Dyson ZA, Duchene S, et al. PLoS Negl Trop Dis 2018. 12(4): e0006408.	Nepal_cabritto_2013	#N/A	#005f82
20621_8_59	2013	PRJEB14050	Asia	South_Asia	Nepal	Unkown	Britto CD, Dyson ZA, Duchene S, et al. PLoS Negl Trop Dis 2018. 12(4): e0006408.	Nepal_cabritto_2013	#N/A	#e6e6e6
20621_8_60	2013	PRJEB14050	Asia	South_Asia	Nepal	L2	Britto CD, Dyson ZA, Duchene S, et al. PLoS Negl Trop Dis 2018. 12(4): e0006408.	Nepal_cabritto_2013	#N/A	#005f82
20621_8_61	2013	PRJEB14050	Asia	South_Asia	Nepal	L2	Britto CD, Dyson ZA, Duchene S, et al. PLoS Negl Trop Dis 2018. 12(4): e0006408.	Nepal_cabritto_2013	#N/A	#005f82
20621_8_62	2013	PRJEB14050	Asia	South_Asia	Nepal	L2	Britto CD, Dyson ZA, Duchene S, et al. PLoS Negl Trop Dis 2018. 12(4): e0006408.	Nepal_cabritto_2013	#N/A	#005f82
20621_8_63	2013	PRJEB14050	Asia	South_Asia	Nepal	L2	Britto CD, Dyson ZA, Duchene S, et al. PLoS Negl Trop Dis 2018. 12(4): e0006408.	Nepal_cabritto_2013	#N/A	#005f82
20621_8_66	2013	PRJEB14050	Asia	South_Asia	Nepal	L2	Britto CD, Dyson ZA, Duchene S, et al. PLoS Negl Trop Dis 2018. 12(4): e0006408.	Nepal_cabritto_2013	#N/A	#005f82
20621_8_67	2013	PRJEB14050	Asia	South_Asia	Nepal	L2	Britto CD, Dyson ZA, Duchene S, et al. PLoS Negl Trop Dis 2018. 12(4): e0006408.	Nepal_cabritto_2013	#N/A	#005f82
20621_8_68	2013	PRJEB14050	Asia	South_Asia	Nepal	L2	Britto CD, Dyson ZA, Duchene S, et al. PLoS Negl Trop Dis 2018. 12(4): e0006408.	Nepal_cabritto_2013	#N/A	#005f82
20621_8_69	2013	PRJEB14050	Asia	South_Asia	Nepal	L2	Britto CD, Dyson ZA, Duchene S, et al. PLoS Negl Trop Dis 2018. 12(4): e0006408.	Nepal_cabritto_2013	#N/A	#005f82
20621_8_7	2009	PRJEB14050	Asia	South_Asia	Nepal	L1	Britto CD, Dyson ZA, Duchene S, et al. PLoS Negl Trop Dis 2018. 12(4): e0006408.	Nepal_cabritto_2009	#N/A	#707eec
20621_8_70	2013	PRJEB14050	Asia	South_Asia	Nepal	L2	Britto CD, Dyson ZA, Duchene S, et al. PLoS Negl Trop Dis 2018. 12(4): e0006408.	Nepal_cabritto_2013	#N/A	#005f82
20621_8_71	2013	PRJEB14050	Asia	South_Asia	Nepal	L2	Britto CD, Dyson ZA, Duchene S, et al. PLoS Negl Trop Dis 2018. 12(4): e0006408.	Nepal_cabritto_2013	#N/A	#005f82
20621_8_72	2014	PRJEB14050	Asia	South_Asia	Nepal	L2	Britto CD, Dyson ZA, Duchene S, et al. PLoS Negl Trop Dis 2018. 12(4): e0006408.	Nepal_cabritto_2014	#N/A	#005f82
20621_8_73	2014	PRJEB14050	Asia	South_Asia	Nepal	L2	Britto CD, Dyson ZA, Duchene S, et al. PLoS Negl Trop Dis 2018. 12(4): e0006408.	Nepal_cabritto_2014	#N/A	#005f82
20621_8_75	2014	PRJEB14050	Asia	South_Asia	Nepal	L2	Britto CD, Dyson ZA, Duchene S, et al. PLoS Negl Trop Dis 2018. 12(4): e0006408.	Nepal_cabritto_2014	#N/A	#005f82
20621_8_76	2014	PRJEB14050	Asia	South_Asia	Nepal	L2	Britto CD, Dyson ZA, Duchene S, et al. PLoS Negl Trop Dis 2018. 12(4): e0006408.	Nepal_cabritto_2014	#N/A	#005f82
20621_8_77	2015	PRJEB14050	Asia	South_Asia	Nepal	L2	Britto CD, Dyson ZA, Duchene S, et al. PLoS Negl Trop Dis 2018. 12(4): e0006408.	Nepal_cabritto_2015	#N/A	#005f82
20621_8_78	2015	PRJEB14050	Asia	South_Asia	Nepal	L2	Britto CD, Dyson ZA, Duchene S, et al. PLoS Negl Trop Dis 2018. 12(4): e0006408.	Nepal_cabritto_2015	#N/A	#005f82
20621_8_8	2009	PRJEB14050	Asia	South_Asia	Nepal	Unkown	Britto CD, Dyson ZA, Duchene S, et al. PLoS Negl Trop Dis 2018. 12(4): e0006408.	Nepal_cabritto_2009	#N/A	#e6e6e6
20621_8_9	2009	PRJEB14050	Asia	South_Asia	Nepal	L2	Britto CD, Dyson ZA, Duchene S, et al. PLoS Negl Trop Dis 2018. 12(4): e0006408.	Nepal_cabritto_2009	#N/A	#005f82
22027_3_11	2016	PRJEB14050	Asia	South_Asia	Nepal	L2	Britto CD, Dyson ZA, Duchene S, et al. PLoS Negl Trop Dis 2018. 12(4): e0006408.	Nepal_cabritto_2016	#N/A	#005f82
22027_3_12	2016	PRJEB14050	Asia	South_Asia	Nepal	L2	Britto CD, Dyson ZA, Duchene S, et al. PLoS Negl Trop Dis 2018. 12(4): e0006408.	Nepal_cabritto_2016	#N/A	#005f82
22027_3_13	2016	PRJEB14050	Asia	South_Asia	Nepal	L2	Britto CD, Dyson ZA, Duchene S, et al. PLoS Negl Trop Dis 2018. 12(4): e0006408.	Nepal_cabritto_2016	#N/A	#005f82
22027_3_14	2016	PRJEB14050	Asia	South_Asia	Nepal	L2	Britto CD, Dyson ZA, Duchene S, et al. PLoS Negl Trop Dis 2018. 12(4): e0006408.	Nepal_cabritto_2016	#N/A	#005f82
22027_3_15	2016	PRJEB14050	Asia	South_Asia	Nepal	L2	Britto CD, Dyson ZA, Duchene S, et al. PLoS Negl Trop Dis 2018. 12(4): e0006408.	Nepal_cabritto_2016	#N/A	#005f82
22027_3_16	2016	PRJEB14050	Asia	South_Asia	Nepal	L2	Britto CD, Dyson ZA, Duchene S, et al. PLoS Negl Trop Dis 2018. 12(4): e0006408.	Nepal_cabritto_2016	#N/A	#005f82
22027_3_17	2016	PRJEB14050	Asia	South_Asia	Nepal	L2	Britto CD, Dyson ZA, Duchene S, et al. PLoS Negl Trop Dis 2018. 12(4): e0006408.	Nepal_cabritto_2016	#N/A	#005f82
22027_3_18	2016	PRJEB14050	Asia	South_Asia	Nepal	L2	Britto CD, Dyson ZA, Duchene S, et al. PLoS Negl Trop Dis 2018. 12(4): e0006408.	Nepal_cabritto_2016	#N/A	#005f82
22027_3_19	2016	PRJEB14050	Asia	South_Asia	Nepal	L2	Britto CD, Dyson ZA, Duchene S, et al. PLoS Negl Trop Dis 2018. 12(4): e0006408.	Nepal_cabritto_2016	#N/A	#005f82
22027_3_2	2016	PRJEB14050	Asia	South_Asia	Nepal	L2	Britto CD, Dyson ZA, Duchene S, et al. PLoS Negl Trop Dis 2018. 12(4): e0006408.	Nepal_cabritto_2016	#N/A	#005f82
22027_3_20	2016	PRJEB14050	Asia	South_Asia	Nepal	L2	Britto CD, Dyson ZA, Duchene S, et al. PLoS Negl Trop Dis 2018. 12(4): e0006408.	Nepal_cabritto_2016	#N/A	#005f82
22027_3_21	2016	PRJEB14050	Asia	South_Asia	Nepal	L2	Britto CD, Dyson ZA, Duchene S, et al. PLoS Negl Trop Dis 2018. 12(4): e0006408.	Nepal_cabritto_2016	#N/A	#005f82
22027_3_22	2016	PRJEB14050	Asia	South_Asia	Nepal	L2	Britto CD, Dyson ZA, Duchene S, et al. PLoS Negl Trop Dis 2018. 12(4): e0006408.	Nepal_cabritto_2016	#N/A	#005f82
22027_3_23	2016	PRJEB14050	Asia	South_Asia	Nepal	L2	Britto CD, Dyson ZA, Duchene S, et al. PLoS Negl Trop Dis 2018. 12(4): e0006408.	Nepal_cabritto_2016	#N/A	#005f82
22027_3_24	2016	PRJEB14050	Asia	South_Asia	Nepal	L2	Britto CD, Dyson ZA, Duchene S, et al. PLoS Negl Trop Dis 2018. 12(4): e0006408.	Nepal_cabritto_2016	#N/A	#005f82
22027_3_25	2016	PRJEB14050	Asia	South_Asia	Nepal	L2	Britto CD, Dyson ZA, Duchene S, et al. PLoS Negl Trop Dis 2018. 12(4): e0006408.	Nepal_cabritto_2016	#N/A	#005f82
22027_3_26	2016	PRJEB14050	Asia	South_Asia	Nepal	L2	Britto CD, Dyson ZA, Duchene S, et al. PLoS Negl Trop Dis 2018. 12(4): e0006408.	Nepal_cabritto_2016	#N/A	#005f82
22027_3_27	2016	PRJEB14050	Asia	South_Asia	Nepal	L2	Britto CD, Dyson ZA, Duchene S, et al. PLoS Negl Trop Dis 2018. 12(4): e0006408.	Nepal_cabritto_2016	#N/A	#005f82
22027_3_28	2016	PRJEB14050	Asia	South_Asia	Nepal	L2	Britto CD, Dyson ZA, Duchene S, et al. PLoS Negl Trop Dis 2018. 12(4): e0006408.	Nepal_cabritto_2016	#N/A	#005f82
22027_3_29	2016	PRJEB14050	Asia	South_Asia	Nepal	L2	Britto CD, Dyson ZA, Duchene S, et al. PLoS Negl Trop Dis 2018. 12(4): e0006408.	Nepal_cabritto_2016	#N/A	#005f82
22027_3_3	2016	PRJEB14050	Asia	South_Asia	Nepal	L2	Britto CD, Dyson ZA, Duchene S, et al. PLoS Negl Trop Dis 2018. 12(4): e0006408.	Nepal_cabritto_2016	#N/A	#005f82
22027_3_30	2016	PRJEB14050	Asia	South_Asia	Nepal	L2	Britto CD, Dyson ZA, Duchene S, et al. PLoS Negl Trop Dis 2018. 12(4): e0006408.	Nepal_cabritto_2016	#N/A	#005f82
22027_3_31	2016	PRJEB14050	Asia	South_Asia	Nepal	L2	Britto CD, Dyson ZA, Duchene S, et al. PLoS Negl Trop Dis 2018. 12(4): e0006408.	Nepal_cabritto_2016	#N/A	#005f82
22027_3_32	2016	PRJEB14050	Asia	South_Asia	Nepal	L2	Britto CD, Dyson ZA, Duchene S, et al. PLoS Negl Trop Dis 2018. 12(4): e0006408.	Nepal_cabritto_2016	#N/A	#005f82
22027_3_33	2016	PRJEB14050	Asia	South_Asia	Nepal	L2	Britto CD, Dyson ZA, Duchene S, et al. PLoS Negl Trop Dis 2018. 12(4): e0006408.	Nepal_cabritto_2016	#N/A	#005f82
22027_3_34	2016	PRJEB14050	Asia	South_Asia	Nepal	L2	Britto CD, Dyson ZA, Duchene S, et al. PLoS Negl Trop Dis 2018. 12(4): e0006408.	Nepal_cabritto_2016	#N/A	#005f82
22027_3_35	2016	PRJEB14050	Asia	South_Asia	Nepal	L2	Britto CD, Dyson ZA, Duchene S, et al. PLoS Negl Trop Dis 2018. 12(4): e0006408.	Nepal_cabritto_2016	#N/A	#005f82
22027_3_36	2016	PRJEB14050	Asia	South_Asia	Nepal	L2	Britto CD, Dyson ZA, Duchene S, et al. PLoS Negl Trop Dis 2018. 12(4): e0006408.	Nepal_cabritto_2016	#N/A	#005f82
22027_3_39	2016	PRJEB14050	Asia	South_Asia	Nepal	L2	Britto CD, Dyson ZA, Duchene S, et al. PLoS Negl Trop Dis 2018. 12(4): e0006408.	Nepal_cabritto_2016	#N/A	#005f82
22027_3_4	2016	PRJEB14050	Asia	South_Asia	Nepal	L2	Britto CD, Dyson ZA, Duchene S, et al. PLoS Negl Trop Dis 2018. 12(4): e0006408.	Nepal_cabritto_2016	#N/A	#005f82
22027_3_41	2016	PRJEB14050	Asia	South_Asia	Nepal	L2	Britto CD, Dyson ZA, Duchene S, et al. PLoS Negl Trop Dis 2018. 12(4): e0006408.	Nepal_cabritto_2016	#N/A	#005f82
22027_3_42	2016	PRJEB14050	Asia	South_Asia	Nepal	L1	Britto CD, Dyson ZA, Duchene S, et al. PLoS Negl Trop Dis 2018. 12(4): e0006408.	Nepal_cabritto_2016	#N/A	#707eec
22027_3_43	2016	PRJEB14050	Asia	South_Asia	Nepal	L2	Britto CD, Dyson ZA, Duchene S, et al. PLoS Negl Trop Dis 2018. 12(4): e0006408.	Nepal_cabritto_2016	#N/A	#005f82
22027_3_44	2016	PRJEB14050	Asia	South_Asia	Nepal	L2	Britto CD, Dyson ZA, Duchene S, et al. PLoS Negl Trop Dis 2018. 12(4): e0006408.	Nepal_cabritto_2016	#N/A	#005f82
22027_3_45	2016	PRJEB14050	Asia	South_Asia	Nepal	L2	Britto CD, Dyson ZA, Duchene S, et al. PLoS Negl Trop Dis 2018. 12(4): e0006408.	Nepal_cabritto_2016	#N/A	#005f82
22027_3_46	2016	PRJEB14050	Asia	South_Asia	Nepal	L2	Britto CD, Dyson ZA, Duchene S, et al. PLoS Negl Trop Dis 2018. 12(4): e0006408.	Nepal_cabritto_2016	#N/A	#005f82
22027_3_47	2016	PRJEB14050	Asia	South_Asia	Nepal	L2	Britto CD, Dyson ZA, Duchene S, et al. PLoS Negl Trop Dis 2018. 12(4): e0006408.	Nepal_cabritto_2016	#N/A	#005f82
22027_3_48	2016	PRJEB14050	Asia	South_Asia	Nepal	L1	Britto CD, Dyson ZA, Duchene S, et al. PLoS Negl Trop Dis 2018. 12(4): e0006408.	Nepal_cabritto_2016	#N/A	#707eec
22027_3_50	2016	PRJEB14050	Asia	South_Asia	Nepal	L2	Britto CD, Dyson ZA, Duchene S, et al. PLoS Negl Trop Dis 2018. 12(4): e0006408.	Nepal_cabritto_2016	#N/A	#005f82
22027_3_51	2016	PRJEB14050	Asia	South_Asia	Nepal	Unkown	Britto CD, Dyson ZA, Duchene S, et al. PLoS Negl Trop Dis 2018. 12(4): e0006408.	Nepal_cabritto_2016	#N/A	#e6e6e6
22027_3_52	2016	PRJEB14050	Asia	South_Asia	Nepal	L2	Britto CD, Dyson ZA, Duchene S, et al. PLoS Negl Trop Dis 2018. 12(4): e0006408.	Nepal_cabritto_2016	#N/A	#005f82
22027_3_53	2016	PRJEB14050	Asia	South_Asia	Nepal	L2	Britto CD, Dyson ZA, Duchene S, et al. PLoS Negl Trop Dis 2018. 12(4): e0006408.	Nepal_cabritto_2016	#N/A	#005f82
22027_3_55	2016	PRJEB14050	Asia	South_Asia	Nepal	L2	Britto CD, Dyson ZA, Duchene S, et al. PLoS Negl Trop Dis 2018. 12(4): e0006408.	Nepal_cabritto_2016	#N/A	#005f82
22027_3_56	2016	PRJEB14050	Asia	South_Asia	Nepal	L2	Britto CD, Dyson ZA, Duchene S, et al. PLoS Negl Trop Dis 2018. 12(4): e0006408.	Nepal_cabritto_2016	#N/A	#005f82
22027_3_57	2016	PRJEB14050	Asia	South_Asia	Nepal	L2	Britto CD, Dyson ZA, Duchene S, et al. PLoS Negl Trop Dis 2018. 12(4): e0006408.	Nepal_cabritto_2016	#N/A	#005f82
22027_3_58	2016	PRJEB14050	Asia	South_Asia	Nepal	L2	Britto CD, Dyson ZA, Duchene S, et al. PLoS Negl Trop Dis 2018. 12(4): e0006408.	Nepal_cabritto_2016	#N/A	#005f82
22027_3_59	2016	PRJEB14050	Asia	South_Asia	Nepal	Unkown	Britto CD, Dyson ZA, Duchene S, et al. PLoS Negl Trop Dis 2018. 12(4): e0006408.	Nepal_cabritto_2016	#N/A	#e6e6e6
22027_3_6	2016	PRJEB14050	Asia	South_Asia	Nepal	Unkown	Britto CD, Dyson ZA, Duchene S, et al. PLoS Negl Trop Dis 2018. 12(4): e0006408.	Nepal_cabritto_2016	#N/A	#e6e6e6
22027_3_60	2016	PRJEB14050	Asia	South_Asia	Nepal	L2	Britto CD, Dyson ZA, Duchene S, et al. PLoS Negl Trop Dis 2018. 12(4): e0006408.	Nepal_cabritto_2016	#N/A	#005f82
22027_3_61	2016	PRJEB14050	Asia	South_Asia	Nepal	L2	Britto CD, Dyson ZA, Duchene S, et al. PLoS Negl Trop Dis 2018. 12(4): e0006408.	Nepal_cabritto_2016	#N/A	#005f82
22027_3_7	2016	PRJEB14050	Asia	South_Asia	Nepal	L1	Britto CD, Dyson ZA, Duchene S, et al. PLoS Negl Trop Dis 2018. 12(4): e0006408.	Nepal_cabritto_2016	#N/A	#707eec
22027_3_8	2016	PRJEB14050	Asia	South_Asia	Nepal	L2	Britto CD, Dyson ZA, Duchene S, et al. PLoS Negl Trop Dis 2018. 12(4): e0006408.	Nepal_cabritto_2016	#N/A	#005f82
22027_3_9	2016	PRJEB14050	Asia	South_Asia	Nepal	L2	Britto CD, Dyson ZA, Duchene S, et al. PLoS Negl Trop Dis 2018. 12(4): e0006408.	Nepal_cabritto_2016	#N/A	#005f82
ERR3477453	2013	PRJNA528114	Asia	South_Asia	Bangladesh	L1	Hooda Y, Sajib MSI, Rahman H, et al. PLoS Negl Trop Dis 2019. 13(11): e0007868.	Senjuti	#N/A	#707eec
ERR3477454	2013	PRJNA528114	Asia	South_Asia	Bangladesh	L1	Hooda Y, Sajib MSI, Rahman H, et al. PLoS Negl Trop Dis 2019. 13(11): e0007868.	Senjuti	#N/A	#707eec
ERR3477455	2014	PRJNA528114	Asia	South_Asia	Bangladesh	L1	Hooda Y, Sajib MSI, Rahman H, et al. PLoS Negl Trop Dis 2019. 13(11): e0007868.	Senjuti	#N/A	#707eec
ERR3477457	2014	PRJNA528114	Asia	South_Asia	Bangladesh	L1	Hooda Y, Sajib MSI, Rahman H, et al. PLoS Negl Trop Dis 2019. 13(11): e0007868.	Senjuti	#N/A	#707eec
ERR3477458	2014	PRJNA528114	Asia	South_Asia	Bangladesh	L1	Hooda Y, Sajib MSI, Rahman H, et al. PLoS Negl Trop Dis 2019. 13(11): e0007868.	Senjuti	#N/A	#707eec
ERR3477460	2015	PRJNA528114	Asia	South_Asia	Bangladesh	L1	Hooda Y, Sajib MSI, Rahman H, et al. PLoS Negl Trop Dis 2019. 13(11): e0007868.	Senjuti	#N/A	#707eec
ERR3477461	2016	PRJNA528114	Asia	South_Asia	Bangladesh	L1	Hooda Y, Sajib MSI, Rahman H, et al. PLoS Negl Trop Dis 2019. 13(11): e0007868.	Senjuti	#N/A	#707eec
ERR3477462	2016	PRJNA528114	Asia	South_Asia	Bangladesh	L1	Hooda Y, Sajib MSI, Rahman H, et al. PLoS Negl Trop Dis 2019. 13(11): e0007868.	Senjuti	#N/A	#707eec
ERR3477463	2016	PRJNA528114	Asia	South_Asia	Bangladesh	L1	Hooda Y, Sajib MSI, Rahman H, et al. PLoS Negl Trop Dis 2019. 13(11): e0007868.	Senjuti	#N/A	#707eec
ERR3477464	2016	PRJNA528114	Asia	South_Asia	Bangladesh	L1	Hooda Y, Sajib MSI, Rahman H, et al. PLoS Negl Trop Dis 2019. 13(11): e0007868.	Senjuti	#N/A	#707eec
ERR3477465	2016	PRJNA528114	Asia	South_Asia	Bangladesh	L1	Hooda Y, Sajib MSI, Rahman H, et al. PLoS Negl Trop Dis 2019. 13(11): e0007868.	Senjuti	#N/A	#707eec
22420_1_1	2016-2018	PRJEB20363	Asia	South_Asia	Pakistan	L1	Klemm EJ, Shakoor S, Page AJ, et al. mBio 2018 Feb 20;9(1):e00105-18.	Pakistan_Elizabeth_2016-2018	#N/A	#707eec
22420_1_10	2016-2018	PRJEB20363	Asia	South_Asia	Pakistan	L1	Klemm EJ, Shakoor S, Page AJ, et al. mBio 2018 Feb 20;9(1):e00105-18.	Pakistan_Elizabeth_2016-2018	#N/A	#707eec
22420_1_100	2016-2018	PRJEB20363	Asia	South_Asia	Pakistan	L1	Klemm EJ, Shakoor S, Page AJ, et al. mBio 2018 Feb 20;9(1):e00105-18.	Pakistan_Elizabeth_2016-2018	#N/A	#707eec
22420_1_11	2016-2018	PRJEB20363	Asia	South_Asia	Pakistan	L1	Klemm EJ, Shakoor S, Page AJ, et al. mBio 2018 Feb 20;9(1):e00105-18.	Pakistan_Elizabeth_2016-2018	#N/A	#707eec
22420_1_12	2016-2018	PRJEB20363	Asia	South_Asia	Pakistan	L1	Klemm EJ, Shakoor S, Page AJ, et al. mBio 2018 Feb 20;9(1):e00105-18.	Pakistan_Elizabeth_2016-2018	#N/A	#707eec
22420_1_13	2016-2018	PRJEB20363	Asia	South_Asia	Pakistan	L1	Klemm EJ, Shakoor S, Page AJ, et al. mBio 2018 Feb 20;9(1):e00105-18.	Pakistan_Elizabeth_2016-2018	#N/A	#707eec
22420_1_14	2016-2018	PRJEB20363	Asia	South_Asia	Pakistan	L1	Klemm EJ, Shakoor S, Page AJ, et al. mBio 2018 Feb 20;9(1):e00105-18.	Pakistan_Elizabeth_2016-2018	#N/A	#707eec
22420_1_15	2016-2018	PRJEB20363	Asia	South_Asia	Pakistan	L1	Klemm EJ, Shakoor S, Page AJ, et al. mBio 2018 Feb 20;9(1):e00105-18.	Pakistan_Elizabeth_2016-2018	#N/A	#707eec
22420_1_16	2016-2018	PRJEB20363	Asia	South_Asia	Pakistan	L1	Klemm EJ, Shakoor S, Page AJ, et al. mBio 2018 Feb 20;9(1):e00105-18.	Pakistan_Elizabeth_2016-2018	#N/A	#707eec
22420_1_17	2016-2018	PRJEB20363	Asia	South_Asia	Pakistan	L1	Klemm EJ, Shakoor S, Page AJ, et al. mBio 2018 Feb 20;9(1):e00105-18.	Pakistan_Elizabeth_2016-2018	#N/A	#707eec
22420_1_18	2016-2018	PRJEB20363	Asia	South_Asia	Pakistan	L1	Klemm EJ, Shakoor S, Page AJ, et al. mBio 2018 Feb 20;9(1):e00105-18.	Pakistan_Elizabeth_2016-2018	#N/A	#707eec
22420_1_19	2016-2018	PRJEB20363	Asia	South_Asia	Pakistan	L1	Klemm EJ, Shakoor S, Page AJ, et al. mBio 2018 Feb 20;9(1):e00105-18.	Pakistan_Elizabeth_2016-2018	#N/A	#707eec
22420_1_2	2016-2018	PRJEB20363	Asia	South_Asia	Pakistan	L1	Klemm EJ, Shakoor S, Page AJ, et al. mBio 2018 Feb 20;9(1):e00105-18.	Pakistan_Elizabeth_2016-2018	#N/A	#707eec
22420_1_20	2016-2018	PRJEB20363	Asia	South_Asia	Pakistan	L1	Klemm EJ, Shakoor S, Page AJ, et al. mBio 2018 Feb 20;9(1):e00105-18.	Pakistan_Elizabeth_2016-2018	#N/A	#707eec
22420_1_21	2016-2018	PRJEB20363	Asia	South_Asia	Pakistan	L1	Klemm EJ, Shakoor S, Page AJ, et al. mBio 2018 Feb 20;9(1):e00105-18.	Pakistan_Elizabeth_2016-2018	#N/A	#707eec
22420_1_22	2016-2018	PRJEB20363	Asia	South_Asia	Pakistan	L1	Klemm EJ, Shakoor S, Page AJ, et al. mBio 2018 Feb 20;9(1):e00105-18.	Pakistan_Elizabeth_2016-2018	#N/A	#707eec
22420_1_23	2016-2018	PRJEB20363	Asia	South_Asia	Pakistan	L1	Klemm EJ, Shakoor S, Page AJ, et al. mBio 2018 Feb 20;9(1):e00105-18.	Pakistan_Elizabeth_2016-2018	#N/A	#707eec
22420_1_24	2016-2018	PRJEB20363	Asia	South_Asia	Pakistan	L1	Klemm EJ, Shakoor S, Page AJ, et al. mBio 2018 Feb 20;9(1):e00105-18.	Pakistan_Elizabeth_2016-2018	#N/A	#707eec
22420_1_25	2016-2018	PRJEB20363	Asia	South_Asia	Pakistan	L1	Klemm EJ, Shakoor S, Page AJ, et al. mBio 2018 Feb 20;9(1):e00105-18.	Pakistan_Elizabeth_2016-2018	#N/A	#707eec
22420_1_26	2016-2018	PRJEB20363	Asia	South_Asia	Pakistan	L1	Klemm EJ, Shakoor S, Page AJ, et al. mBio 2018 Feb 20;9(1):e00105-18.	Pakistan_Elizabeth_2016-2018	#N/A	#707eec
22420_1_27	2016-2018	PRJEB20363	Asia	South_Asia	Pakistan	L1	Klemm EJ, Shakoor S, Page AJ, et al. mBio 2018 Feb 20;9(1):e00105-18.	Pakistan_Elizabeth_2016-2018	#N/A	#707eec
22420_1_28	2016-2018	PRJEB20363	Asia	South_Asia	Pakistan	L1	Klemm EJ, Shakoor S, Page AJ, et al. mBio 2018 Feb 20;9(1):e00105-18.	Pakistan_Elizabeth_2016-2018	#N/A	#707eec
22420_1_29	2016-2018	PRJEB20363	Asia	South_Asia	Pakistan	L1	Klemm EJ, Shakoor S, Page AJ, et al. mBio 2018 Feb 20;9(1):e00105-18.	Pakistan_Elizabeth_2016-2018	#N/A	#707eec
22420_1_3	2016-2018	PRJEB20363	Asia	South_Asia	Pakistan	L1	Klemm EJ, Shakoor S, Page AJ, et al. mBio 2018 Feb 20;9(1):e00105-18.	Pakistan_Elizabeth_2016-2018	#N/A	#707eec
22420_1_30	2016-2018	PRJEB20363	Asia	South_Asia	Pakistan	L1	Klemm EJ, Shakoor S, Page AJ, et al. mBio 2018 Feb 20;9(1):e00105-18.	Pakistan_Elizabeth_2016-2018	#N/A	#707eec
22420_1_31	2016-2018	PRJEB20363	Asia	South_Asia	Pakistan	L1	Klemm EJ, Shakoor S, Page AJ, et al. mBio 2018 Feb 20;9(1):e00105-18.	Pakistan_Elizabeth_2016-2018	#N/A	#707eec
22420_1_32	2016-2018	PRJEB20363	Asia	South_Asia	Pakistan	L1	Klemm EJ, Shakoor S, Page AJ, et al. mBio 2018 Feb 20;9(1):e00105-18.	Pakistan_Elizabeth_2016-2018	#N/A	#707eec
22420_1_33	2016-2018	PRJEB20363	Asia	South_Asia	Pakistan	L1	Klemm EJ, Shakoor S, Page AJ, et al. mBio 2018 Feb 20;9(1):e00105-18.	Pakistan_Elizabeth_2016-2018	#N/A	#707eec
22420_1_34	2016-2018	PRJEB20363	Asia	South_Asia	Pakistan	L1	Klemm EJ, Shakoor S, Page AJ, et al. mBio 2018 Feb 20;9(1):e00105-18.	Pakistan_Elizabeth_2016-2018	#N/A	#707eec
22420_1_35	2016-2018	PRJEB20363	Asia	South_Asia	Pakistan	L1	Klemm EJ, Shakoor S, Page AJ, et al. mBio 2018 Feb 20;9(1):e00105-18.	Pakistan_Elizabeth_2016-2018	#N/A	#707eec
22420_1_36	2016-2018	PRJEB20363	Asia	South_Asia	Pakistan	L1	Klemm EJ, Shakoor S, Page AJ, et al. mBio 2018 Feb 20;9(1):e00105-18.	Pakistan_Elizabeth_2016-2018	#N/A	#707eec
22420_1_37	2016-2018	PRJEB20363	Asia	South_Asia	Pakistan	L1	Klemm EJ, Shakoor S, Page AJ, et al. mBio 2018 Feb 20;9(1):e00105-18.	Pakistan_Elizabeth_2016-2018	#N/A	#707eec
22420_1_38	2016-2018	PRJEB20363	Asia	South_Asia	Pakistan	L1	Klemm EJ, Shakoor S, Page AJ, et al. mBio 2018 Feb 20;9(1):e00105-18.	Pakistan_Elizabeth_2016-2018	#N/A	#707eec
22420_1_39	2016-2018	PRJEB20363	Asia	South_Asia	Pakistan	L1	Klemm EJ, Shakoor S, Page AJ, et al. mBio 2018 Feb 20;9(1):e00105-18.	Pakistan_Elizabeth_2016-2018	#N/A	#707eec
22420_1_4	2016-2018	PRJEB20363	Asia	South_Asia	Pakistan	L1	Klemm EJ, Shakoor S, Page AJ, et al. mBio 2018 Feb 20;9(1):e00105-18.	Pakistan_Elizabeth_2016-2018	#N/A	#707eec
22420_1_40	2016-2018	PRJEB20363	Asia	South_Asia	Pakistan	L1	Klemm EJ, Shakoor S, Page AJ, et al. mBio 2018 Feb 20;9(1):e00105-18.	Pakistan_Elizabeth_2016-2018	#N/A	#707eec
22420_1_41	2016-2018	PRJEB20363	Asia	South_Asia	Pakistan	L1	Klemm EJ, Shakoor S, Page AJ, et al. mBio 2018 Feb 20;9(1):e00105-18.	Pakistan_Elizabeth_2016-2018	#N/A	#707eec
22420_1_42	2016-2018	PRJEB20363	Asia	South_Asia	Pakistan	L1	Klemm EJ, Shakoor S, Page AJ, et al. mBio 2018 Feb 20;9(1):e00105-18.	Pakistan_Elizabeth_2016-2018	#N/A	#707eec
22420_1_43	2016-2018	PRJEB20363	Asia	South_Asia	Pakistan	L1	Klemm EJ, Shakoor S, Page AJ, et al. mBio 2018 Feb 20;9(1):e00105-18.	Pakistan_Elizabeth_2016-2018	#N/A	#707eec
22420_1_44	2016-2018	PRJEB20363	Asia	South_Asia	Pakistan	L1	Klemm EJ, Shakoor S, Page AJ, et al. mBio 2018 Feb 20;9(1):e00105-18.	Pakistan_Elizabeth_2016-2018	#N/A	#707eec
22420_1_45	2016-2018	PRJEB20363	Asia	South_Asia	Pakistan	L1	Klemm EJ, Shakoor S, Page AJ, et al. mBio 2018 Feb 20;9(1):e00105-18.	Pakistan_Elizabeth_2016-2018	#N/A	#707eec
22420_1_46	2016-2018	PRJEB20363	Asia	South_Asia	Pakistan	L1	Klemm EJ, Shakoor S, Page AJ, et al. mBio 2018 Feb 20;9(1):e00105-18.	Pakistan_Elizabeth_2016-2018	#N/A	#707eec
22420_1_47	2016-2018	PRJEB20363	Asia	South_Asia	Pakistan	L1	Klemm EJ, Shakoor S, Page AJ, et al. mBio 2018 Feb 20;9(1):e00105-18.	Pakistan_Elizabeth_2016-2018	#N/A	#707eec
22420_1_48	2016-2018	PRJEB20363	Asia	South_Asia	Pakistan	L1	Klemm EJ, Shakoor S, Page AJ, et al. mBio 2018 Feb 20;9(1):e00105-18.	Pakistan_Elizabeth_2016-2018	#N/A	#707eec
22420_1_49	2016-2018	PRJEB20363	Asia	South_Asia	Pakistan	L1	Klemm EJ, Shakoor S, Page AJ, et al. mBio 2018 Feb 20;9(1):e00105-18.	Pakistan_Elizabeth_2016-2018	#N/A	#707eec
22420_1_5	2016-2018	PRJEB20363	Asia	South_Asia	Pakistan	L1	Klemm EJ, Shakoor S, Page AJ, et al. mBio 2018 Feb 20;9(1):e00105-18.	Pakistan_Elizabeth_2016-2018	#N/A	#707eec
22420_1_50	2016-2018	PRJEB20363	Asia	South_Asia	Pakistan	L1	Klemm EJ, Shakoor S, Page AJ, et al. mBio 2018 Feb 20;9(1):e00105-18.	Pakistan_Elizabeth_2016-2018	#N/A	#707eec
22420_1_51	2016-2018	PRJEB20363	Asia	South_Asia	Pakistan	L1	Klemm EJ, Shakoor S, Page AJ, et al. mBio 2018 Feb 20;9(1):e00105-18.	Pakistan_Elizabeth_2016-2018	#N/A	#707eec
22420_1_52	2016-2018	PRJEB20363	Asia	South_Asia	Pakistan	L1	Klemm EJ, Shakoor S, Page AJ, et al. mBio 2018 Feb 20;9(1):e00105-18.	Pakistan_Elizabeth_2016-2018	#N/A	#707eec
22420_1_53	2016-2018	PRJEB20363	Asia	South_Asia	Pakistan	L1	Klemm EJ, Shakoor S, Page AJ, et al. mBio 2018 Feb 20;9(1):e00105-18.	Pakistan_Elizabeth_2016-2018	#N/A	#707eec
22420_1_54	2016-2018	PRJEB20363	Asia	South_Asia	Pakistan	L1	Klemm EJ, Shakoor S, Page AJ, et al. mBio 2018 Feb 20;9(1):e00105-18.	Pakistan_Elizabeth_2016-2018	#N/A	#707eec
22420_1_55	2016-2018	PRJEB20363	Asia	South_Asia	Pakistan	L1	Klemm EJ, Shakoor S, Page AJ, et al. mBio 2018 Feb 20;9(1):e00105-18.	Pakistan_Elizabeth_2016-2018	#N/A	#707eec
22420_1_56	2016-2018	PRJEB20363	Asia	South_Asia	Pakistan	L1	Klemm EJ, Shakoor S, Page AJ, et al. mBio 2018 Feb 20;9(1):e00105-18.	Pakistan_Elizabeth_2016-2018	#N/A	#707eec
22420_1_57	2016-2018	PRJEB20363	Asia	South_Asia	Pakistan	L1	Klemm EJ, Shakoor S, Page AJ, et al. mBio 2018 Feb 20;9(1):e00105-18.	Pakistan_Elizabeth_2016-2018	#N/A	#707eec
22420_1_58	2016-2018	PRJEB20363	Asia	South_Asia	Pakistan	L1	Klemm EJ, Shakoor S, Page AJ, et al. mBio 2018 Feb 20;9(1):e00105-18.	Pakistan_Elizabeth_2016-2018	#N/A	#707eec
22420_1_59	2016-2018	PRJEB20363	Asia	South_Asia	Pakistan	L1	Klemm EJ, Shakoor S, Page AJ, et al. mBio 2018 Feb 20;9(1):e00105-18.	Pakistan_Elizabeth_2016-2018	#N/A	#707eec
22420_1_6	2016-2018	PRJEB20363	Asia	South_Asia	Pakistan	L1	Klemm EJ, Shakoor S, Page AJ, et al. mBio 2018 Feb 20;9(1):e00105-18.	Pakistan_Elizabeth_2016-2018	#N/A	#707eec
22420_1_60	2016-2018	PRJEB20363	Asia	South_Asia	Pakistan	L1	Klemm EJ, Shakoor S, Page AJ, et al. mBio 2018 Feb 20;9(1):e00105-18.	Pakistan_Elizabeth_2016-2018	#N/A	#707eec
22420_1_61	2016-2018	PRJEB20363	Asia	South_Asia	Pakistan	L1	Klemm EJ, Shakoor S, Page AJ, et al. mBio 2018 Feb 20;9(1):e00105-18.	Pakistan_Elizabeth_2016-2018	#N/A	#707eec
22420_1_62	2016-2018	PRJEB20363	Asia	South_Asia	Pakistan	L1	Klemm EJ, Shakoor S, Page AJ, et al. mBio 2018 Feb 20;9(1):e00105-18.	Pakistan_Elizabeth_2016-2018	#N/A	#707eec
22420_1_63	2016-2018	PRJEB20363	Asia	South_Asia	Pakistan	L1	Klemm EJ, Shakoor S, Page AJ, et al. mBio 2018 Feb 20;9(1):e00105-18.	Pakistan_Elizabeth_2016-2018	#N/A	#707eec
22420_1_64	2016-2018	PRJEB20363	Asia	South_Asia	Pakistan	L1	Klemm EJ, Shakoor S, Page AJ, et al. mBio 2018 Feb 20;9(1):e00105-18.	Pakistan_Elizabeth_2016-2018	#N/A	#707eec
22420_1_65	2016-2018	PRJEB20363	Asia	South_Asia	Pakistan	L1	Klemm EJ, Shakoor S, Page AJ, et al. mBio 2018 Feb 20;9(1):e00105-18.	Pakistan_Elizabeth_2016-2018	#N/A	#707eec
22420_1_66	2016-2018	PRJEB20363	Asia	South_Asia	Pakistan	L1	Klemm EJ, Shakoor S, Page AJ, et al. mBio 2018 Feb 20;9(1):e00105-18.	Pakistan_Elizabeth_2016-2018	#N/A	#707eec
22420_1_67	2016-2018	PRJEB20363	Asia	South_Asia	Pakistan	L1	Klemm EJ, Shakoor S, Page AJ, et al. mBio 2018 Feb 20;9(1):e00105-18.	Pakistan_Elizabeth_2016-2018	#N/A	#707eec
22420_1_68	2016-2018	PRJEB20363	Asia	South_Asia	Pakistan	L1	Klemm EJ, Shakoor S, Page AJ, et al. mBio 2018 Feb 20;9(1):e00105-18.	Pakistan_Elizabeth_2016-2018	#N/A	#707eec
22420_1_69	2016-2018	PRJEB20363	Asia	South_Asia	Pakistan	L1	Klemm EJ, Shakoor S, Page AJ, et al. mBio 2018 Feb 20;9(1):e00105-18.	Pakistan_Elizabeth_2016-2018	#N/A	#707eec
22420_1_7	2016-2018	PRJEB20363	Asia	South_Asia	Pakistan	L1	Klemm EJ, Shakoor S, Page AJ, et al. mBio 2018 Feb 20;9(1):e00105-18.	Pakistan_Elizabeth_2016-2018	#N/A	#707eec
22420_1_70	2016-2018	PRJEB20363	Asia	South_Asia	Pakistan	L1	Klemm EJ, Shakoor S, Page AJ, et al. mBio 2018 Feb 20;9(1):e00105-18.	Pakistan_Elizabeth_2016-2018	#N/A	#707eec
22420_1_71	2016-2018	PRJEB20363	Asia	South_Asia	Pakistan	L1	Klemm EJ, Shakoor S, Page AJ, et al. mBio 2018 Feb 20;9(1):e00105-18.	Pakistan_Elizabeth_2016-2018	#N/A	#707eec
22420_1_72	2016-2018	PRJEB20363	Asia	South_Asia	Pakistan	L1	Klemm EJ, Shakoor S, Page AJ, et al. mBio 2018 Feb 20;9(1):e00105-18.	Pakistan_Elizabeth_2016-2018	#N/A	#707eec
22420_1_73	2016-2018	PRJEB20363	Asia	South_Asia	Pakistan	L1	Klemm EJ, Shakoor S, Page AJ, et al. mBio 2018 Feb 20;9(1):e00105-18.	Pakistan_Elizabeth_2016-2018	#N/A	#707eec
22420_1_74	2016-2018	PRJEB20363	Asia	South_Asia	Pakistan	L1	Klemm EJ, Shakoor S, Page AJ, et al. mBio 2018 Feb 20;9(1):e00105-18.	Pakistan_Elizabeth_2016-2018	#N/A	#707eec
22420_1_75	2016-2018	PRJEB20363	Asia	South_Asia	Pakistan	L1	Klemm EJ, Shakoor S, Page AJ, et al. mBio 2018 Feb 20;9(1):e00105-18.	Pakistan_Elizabeth_2016-2018	#N/A	#707eec
22420_1_76	2016-2018	PRJEB20363	Asia	South_Asia	Pakistan	L1	Klemm EJ, Shakoor S, Page AJ, et al. mBio 2018 Feb 20;9(1):e00105-18.	Pakistan_Elizabeth_2016-2018	#N/A	#707eec
22420_1_77	2016-2018	PRJEB20363	Asia	South_Asia	Pakistan	L1	Klemm EJ, Shakoor S, Page AJ, et al. mBio 2018 Feb 20;9(1):e00105-18.	Pakistan_Elizabeth_2016-2018	#N/A	#707eec
22420_1_78	2016-2018	PRJEB20363	Asia	South_Asia	Pakistan	L1	Klemm EJ, Shakoor S, Page AJ, et al. mBio 2018 Feb 20;9(1):e00105-18.	Pakistan_Elizabeth_2016-2018	#N/A	#707eec
22420_1_79	2016-2018	PRJEB20363	Asia	South_Asia	Pakistan	L1	Klemm EJ, Shakoor S, Page AJ, et al. mBio 2018 Feb 20;9(1):e00105-18.	Pakistan_Elizabeth_2016-2018	#N/A	#707eec
22420_1_8	2016-2018	PRJEB20363	Asia	South_Asia	Pakistan	L1	Klemm EJ, Shakoor S, Page AJ, et al. mBio 2018 Feb 20;9(1):e00105-18.	Pakistan_Elizabeth_2016-2018	#N/A	#707eec
22420_1_80	2016-2018	PRJEB20363	Asia	South_Asia	Pakistan	L1	Klemm EJ, Shakoor S, Page AJ, et al. mBio 2018 Feb 20;9(1):e00105-18.	Pakistan_Elizabeth_2016-2018	#N/A	#707eec
22420_1_81	2016-2018	PRJEB20363	Asia	South_Asia	Pakistan	L1	Klemm EJ, Shakoor S, Page AJ, et al. mBio 2018 Feb 20;9(1):e00105-18.	Pakistan_Elizabeth_2016-2018	#N/A	#707eec
22420_1_82	2016-2018	PRJEB20363	Asia	South_Asia	Pakistan	L1	Klemm EJ, Shakoor S, Page AJ, et al. mBio 2018 Feb 20;9(1):e00105-18.	Pakistan_Elizabeth_2016-2018	#N/A	#707eec
22420_1_83	2016-2018	PRJEB20363	Asia	South_Asia	Pakistan	L1	Klemm EJ, Shakoor S, Page AJ, et al. mBio 2018 Feb 20;9(1):e00105-18.	Pakistan_Elizabeth_2016-2018	#N/A	#707eec
22420_1_84	2016-2018	PRJEB20363	Asia	South_Asia	Pakistan	L1	Klemm EJ, Shakoor S, Page AJ, et al. mBio 2018 Feb 20;9(1):e00105-18.	Pakistan_Elizabeth_2016-2018	#N/A	#707eec
22420_1_85	2016-2018	PRJEB20363	Asia	South_Asia	Pakistan	L1	Klemm EJ, Shakoor S, Page AJ, et al. mBio 2018 Feb 20;9(1):e00105-18.	Pakistan_Elizabeth_2016-2018	#N/A	#707eec
22420_1_86	2016-2018	PRJEB20363	Asia	South_Asia	Pakistan	L1	Klemm EJ, Shakoor S, Page AJ, et al. mBio 2018 Feb 20;9(1):e00105-18.	Pakistan_Elizabeth_2016-2018	#N/A	#707eec
22420_1_87	2016-2018	PRJEB20363	Asia	South_Asia	Pakistan	L1	Klemm EJ, Shakoor S, Page AJ, et al. mBio 2018 Feb 20;9(1):e00105-18.	Pakistan_Elizabeth_2016-2018	#N/A	#707eec
22420_1_88	2016-2018	PRJEB20363	Asia	South_Asia	Pakistan	L1	Klemm EJ, Shakoor S, Page AJ, et al. mBio 2018 Feb 20;9(1):e00105-18.	Pakistan_Elizabeth_2016-2018	#N/A	#707eec
22420_1_89	2016-2018	PRJEB20363	Asia	South_Asia	Pakistan	L1	Klemm EJ, Shakoor S, Page AJ, et al. mBio 2018 Feb 20;9(1):e00105-18.	Pakistan_Elizabeth_2016-2018	#N/A	#707eec
22420_1_9	2016-2018	PRJEB20363	Asia	South_Asia	Pakistan	L1	Klemm EJ, Shakoor S, Page AJ, et al. mBio 2018 Feb 20;9(1):e00105-18.	Pakistan_Elizabeth_2016-2018	#N/A	#707eec
22420_1_91	2016-2018	PRJEB20363	Asia	South_Asia	Pakistan	Unkown	Klemm EJ, Shakoor S, Page AJ, et al. mBio 2018 Feb 20;9(1):e00105-18.	Pakistan_Elizabeth_2016-2018	#N/A	#e6e6e6
22420_1_92	2016-2018	PRJEB20363	Asia	South_Asia	Pakistan	Unkown	Klemm EJ, Shakoor S, Page AJ, et al. mBio 2018 Feb 20;9(1):e00105-18.	Pakistan_Elizabeth_2016-2018	#N/A	#e6e6e6
22420_1_93	2016-2018	PRJEB20363	Asia	South_Asia	Pakistan	Unkown	Klemm EJ, Shakoor S, Page AJ, et al. mBio 2018 Feb 20;9(1):e00105-18.	Pakistan_Elizabeth_2016-2018	#N/A	#e6e6e6
22420_1_94	2016-2018	PRJEB20363	Asia	South_Asia	Pakistan	L2	Klemm EJ, Shakoor S, Page AJ, et al. mBio 2018 Feb 20;9(1):e00105-18.	Pakistan_Elizabeth_2016-2018	#N/A	#005f82
22420_1_95	2016-2018	PRJEB20363	Asia	South_Asia	Pakistan	Unkown	Klemm EJ, Shakoor S, Page AJ, et al. mBio 2018 Feb 20;9(1):e00105-18.	Pakistan_Elizabeth_2016-2018	#N/A	#e6e6e6
22420_1_96	2016-2018	PRJEB20363	Asia	South_Asia	Pakistan	L1	Klemm EJ, Shakoor S, Page AJ, et al. mBio 2018 Feb 20;9(1):e00105-18.	Pakistan_Elizabeth_2016-2018	#N/A	#707eec
22420_1_97	2016-2018	PRJEB20363	Asia	South_Asia	Pakistan	L2	Klemm EJ, Shakoor S, Page AJ, et al. mBio 2018 Feb 20;9(1):e00105-18.	Pakistan_Elizabeth_2016-2018	#N/A	#005f82
22420_1_98	2016-2018	PRJEB20363	Asia	South_Asia	Pakistan	Unkown	Klemm EJ, Shakoor S, Page AJ, et al. mBio 2018 Feb 20;9(1):e00105-18.	Pakistan_Elizabeth_2016-2018	#N/A	#e6e6e6
22420_1_99	2016-2018	PRJEB20363	Asia	South_Asia	Pakistan	L1	Klemm EJ, Shakoor S, Page AJ, et al. mBio 2018 Feb 20;9(1):e00105-18.	Pakistan_Elizabeth_2016-2018	#N/A	#707eec
16399_3_52	2012	ERP009684, ERP010763, ERP013866	Africa	East_Africa	Tanzania	L1	Park, S.E., Pham, D.T., Boinett, C. et al. Nat Commun 2018. 9, 5094	IVI	0	#707eec
16399_3_68	2011	ERP009684, ERP010763, ERP013866	Africa	East_Africa	Tanzania	L1	Park, S.E., Pham, D.T., Boinett, C. et al. Nat Commun 2018. 9, 5094	IVI	0	#707eec
16399_4_23	2012	ERP009684, ERP010763, ERP013866	Africa	East_Africa	Tanzania	L1	Park, S.E., Pham, D.T., Boinett, C. et al. Nat Commun 2018. 9, 5094	IVI	0	#707eec
16399_4_37	2012	ERP009684, ERP010763, ERP013866	Africa	East_Africa	Tanzania	L2	Park, S.E., Pham, D.T., Boinett, C. et al. Nat Commun 2018. 9, 5094	IVI	0	#005f82
16399_4_42	2012	ERP009684, ERP010763, ERP013866	Africa	East_Africa	Tanzania	L1	Park, S.E., Pham, D.T., Boinett, C. et al. Nat Commun 2018. 9, 5094	IVI	0	#707eec
16399_4_46	2012	ERP009684, ERP010763, ERP013866	Africa	East_Africa	Tanzania	L1	Park, S.E., Pham, D.T., Boinett, C. et al. Nat Commun 2018. 9, 5094	IVI	0	#707eec
16399_4_52	2012	ERP009684, ERP010763, ERP013866	Africa	East_Africa	Tanzania	L1	Park, S.E., Pham, D.T., Boinett, C. et al. Nat Commun 2018. 9, 5094	IVI	0	#707eec
16399_4_56	2011	ERP009684, ERP010763, ERP013866	Africa	East_Africa	Tanzania	L1	Park, S.E., Pham, D.T., Boinett, C. et al. Nat Commun 2018. 9, 5094	IVI	0	#707eec
16399_4_61	2011	ERP009684, ERP010763, ERP013866	Africa	East_Africa	Tanzania	L1	Park, S.E., Pham, D.T., Boinett, C. et al. Nat Commun 2018. 9, 5094	IVI	0	#707eec
16399_4_75	2012	ERP009684, ERP010763, ERP013866	Africa	East_Africa	Tanzania	L1	Park, S.E., Pham, D.T., Boinett, C. et al. Nat Commun 2018. 9, 5094	IVI	0	#707eec
16404_4_39	2013	ERP009684, ERP010763, ERP013866	Africa	East_Africa	Kenya	L2	Park, S.E., Pham, D.T., Boinett, C. et al. Nat Commun 2018. 9, 5094	IVI	0	#005f82
16404_4_46	2012	ERP009684, ERP010763, ERP013866	Africa	East_Africa	Kenya	L1	Park, S.E., Pham, D.T., Boinett, C. et al. Nat Commun 2018. 9, 5094	IVI	0	#707eec
16404_4_5	2012	ERP009684, ERP010763, ERP013866	Africa	East_Africa	Kenya	L1	Park, S.E., Pham, D.T., Boinett, C. et al. Nat Commun 2018. 9, 5094	IVI	0	#707eec
16404_4_53	2012	ERP009684, ERP010763, ERP013866	Africa	East_Africa	Kenya	L1	Park, S.E., Pham, D.T., Boinett, C. et al. Nat Commun 2018. 9, 5094	IVI	0	#707eec
16404_4_59	2012	ERP009684, ERP010763, ERP013866	Africa	East_Africa	Kenya	L1	Park, S.E., Pham, D.T., Boinett, C. et al. Nat Commun 2018. 9, 5094	IVI	0	#707eec
16404_4_65	2013	ERP009684, ERP010763, ERP013866	Africa	East_Africa	Kenya	L1	Park, S.E., Pham, D.T., Boinett, C. et al. Nat Commun 2018. 9, 5094	IVI	0	#707eec
16404_4_66	2012	ERP009684, ERP010763, ERP013866	Africa	East_Africa	Kenya	L1	Park, S.E., Pham, D.T., Boinett, C. et al. Nat Commun 2018. 9, 5094	IVI	0	#707eec
16404_4_73	2012	ERP009684, ERP010763, ERP013866	Africa	East_Africa	Kenya	L1	Park, S.E., Pham, D.T., Boinett, C. et al. Nat Commun 2018. 9, 5094	IVI	0	#707eec
16404_4_75	2012	ERP009684, ERP010763, ERP013866	Africa	East_Africa	Kenya	L1	Park, S.E., Pham, D.T., Boinett, C. et al. Nat Commun 2018. 9, 5094	IVI	0	#707eec
16404_4_80	2012	ERP009684, ERP010763, ERP013866	Africa	East_Africa	Kenya	L1	Park, S.E., Pham, D.T., Boinett, C. et al. Nat Commun 2018. 9, 5094	IVI	0	#707eec
16404_4_82	2012	ERP009684, ERP010763, ERP013866	Africa	East_Africa	Kenya	L1	Park, S.E., Pham, D.T., Boinett, C. et al. Nat Commun 2018. 9, 5094	IVI	0	#707eec
16404_4_87	2012	ERP009684, ERP010763, ERP013866	Africa	East_Africa	Kenya	L1	Park, S.E., Pham, D.T., Boinett, C. et al. Nat Commun 2018. 9, 5094	IVI	0	#707eec
16404_4_89	2013	ERP009684, ERP010763, ERP013866	Africa	East_Africa	Kenya	L1	Park, S.E., Pham, D.T., Boinett, C. et al. Nat Commun 2018. 9, 5094	IVI	0	#707eec
16404_5_35	2012	ERP009684, ERP010763, ERP013866	Africa	East_Africa	Kenya	L1	Park, S.E., Pham, D.T., Boinett, C. et al. Nat Commun 2018. 9, 5094	IVI	0	#707eec
16404_5_36	2012	ERP009684, ERP010763, ERP013866	Africa	East_Africa	Kenya	L1	Park, S.E., Pham, D.T., Boinett, C. et al. Nat Commun 2018. 9, 5094	IVI	0	#707eec
16404_5_37	2012	ERP009684, ERP010763, ERP013866	Africa	East_Africa	Kenya	L1	Park, S.E., Pham, D.T., Boinett, C. et al. Nat Commun 2018. 9, 5094	IVI	0	#707eec
16404_5_43	2012	ERP009684, ERP010763, ERP013866	Africa	East_Africa	Kenya	L1	Park, S.E., Pham, D.T., Boinett, C. et al. Nat Commun 2018. 9, 5094	IVI	0	#707eec
16404_5_44	2012	ERP009684, ERP010763, ERP013866	Africa	East_Africa	Kenya	L1	Park, S.E., Pham, D.T., Boinett, C. et al. Nat Commun 2018. 9, 5094	IVI	0	#707eec
16404_5_45	2013	ERP009684, ERP010763, ERP013866	Africa	East_Africa	Kenya	L1	Park, S.E., Pham, D.T., Boinett, C. et al. Nat Commun 2018. 9, 5094	IVI	0	#707eec
16404_5_51	2012	ERP009684, ERP010763, ERP013866	Africa	East_Africa	Kenya	L1	Park, S.E., Pham, D.T., Boinett, C. et al. Nat Commun 2018. 9, 5094	IVI	0	#707eec
16404_5_52	2012	ERP009684, ERP010763, ERP013866	Africa	East_Africa	Kenya	L1	Park, S.E., Pham, D.T., Boinett, C. et al. Nat Commun 2018. 9, 5094	IVI	0	#707eec
16404_5_53	2012	ERP009684, ERP010763, ERP013866	Africa	East_Africa	Kenya	L1	Park, S.E., Pham, D.T., Boinett, C. et al. Nat Commun 2018. 9, 5094	IVI	0	#707eec
16404_5_59	2012	ERP009684, ERP010763, ERP013866	Africa	East_Africa	Kenya	L1	Park, S.E., Pham, D.T., Boinett, C. et al. Nat Commun 2018. 9, 5094	IVI	0	#707eec
16404_5_60	2012	ERP009684, ERP010763, ERP013866	Africa	East_Africa	Kenya	L1	Park, S.E., Pham, D.T., Boinett, C. et al. Nat Commun 2018. 9, 5094	IVI	0	#707eec
16404_5_61	2012	ERP009684, ERP010763, ERP013866	Africa	East_Africa	Kenya	L1	Park, S.E., Pham, D.T., Boinett, C. et al. Nat Commun 2018. 9, 5094	IVI	0	#707eec
16404_5_67	2012	ERP009684, ERP010763, ERP013866	Africa	East_Africa	Kenya	L1	Park, S.E., Pham, D.T., Boinett, C. et al. Nat Commun 2018. 9, 5094	IVI	0	#707eec
16404_5_68	2012	ERP009684, ERP010763, ERP013866	Africa	East_Africa	Kenya	L1	Park, S.E., Pham, D.T., Boinett, C. et al. Nat Commun 2018. 9, 5094	IVI	0	#707eec
16404_5_69	2013	ERP009684, ERP010763, ERP013866	Africa	East_Africa	Kenya	L2	Park, S.E., Pham, D.T., Boinett, C. et al. Nat Commun 2018. 9, 5094	IVI	0	#005f82
16404_5_75	2012	ERP009684, ERP010763, ERP013866	Africa	East_Africa	Kenya	L1	Park, S.E., Pham, D.T., Boinett, C. et al. Nat Commun 2018. 9, 5094	IVI	0	#707eec
16404_5_76	2012	ERP009684, ERP010763, ERP013866	Africa	East_Africa	Kenya	L1	Park, S.E., Pham, D.T., Boinett, C. et al. Nat Commun 2018. 9, 5094	IVI	0	#707eec
16404_5_77	2012	ERP009684, ERP010763, ERP013866	Africa	East_Africa	Kenya	L1	Park, S.E., Pham, D.T., Boinett, C. et al. Nat Commun 2018. 9, 5094	IVI	0	#707eec
16404_5_84	2012	ERP009684, ERP010763, ERP013866	Africa	East_Africa	Kenya	L1	Park, S.E., Pham, D.T., Boinett, C. et al. Nat Commun 2018. 9, 5094	IVI	0	#707eec
16404_5_85	2012	ERP009684, ERP010763, ERP013866	Africa	East_Africa	Kenya	L1	Park, S.E., Pham, D.T., Boinett, C. et al. Nat Commun 2018. 9, 5094	IVI	0	#707eec
16404_6_3	2012	ERP009684, ERP010763, ERP013866	Africa	East_Africa	Kenya	L1	Park, S.E., Pham, D.T., Boinett, C. et al. Nat Commun 2018. 9, 5094	IVI	0	#707eec
16404_6_35	2012	ERP009684, ERP010763, ERP013866	Africa	East_Africa	Kenya	L1	Park, S.E., Pham, D.T., Boinett, C. et al. Nat Commun 2018. 9, 5094	IVI	0	#707eec
16549_7_18	2012	ERP009684, ERP010763, ERP013866	Africa	East_Africa	Kenya	L1	Park, S.E., Pham, D.T., Boinett, C. et al. Nat Commun 2018. 9, 5094	IVI	0	#707eec
16549_7_20	2012	ERP009684, ERP010763, ERP013866	Africa	East_Africa	Kenya	L1	Park, S.E., Pham, D.T., Boinett, C. et al. Nat Commun 2018. 9, 5094	IVI	0	#707eec
16549_7_23	2012	ERP009684, ERP010763, ERP013866	Africa	East_Africa	Kenya	L1	Park, S.E., Pham, D.T., Boinett, C. et al. Nat Commun 2018. 9, 5094	IVI	0	#707eec
16549_7_4	2012	ERP009684, ERP010763, ERP013866	Africa	East_Africa	Kenya	L1	Park, S.E., Pham, D.T., Boinett, C. et al. Nat Commun 2018. 9, 5094	IVI	0	#707eec
16549_7_5	2013	ERP009684, ERP010763, ERP013866	Africa	East_Africa	Kenya	L2	Park, S.E., Pham, D.T., Boinett, C. et al. Nat Commun 2018. 9, 5094	IVI	0	#005f82
16549_8_1	2012	ERP009684, ERP010763, ERP013866	Africa	East_Africa	Kenya	L1	Park, S.E., Pham, D.T., Boinett, C. et al. Nat Commun 2018. 9, 5094	IVI	0	#707eec
16549_8_10	2012	ERP009684, ERP010763, ERP013866	Africa	East_Africa	Kenya	L1	Park, S.E., Pham, D.T., Boinett, C. et al. Nat Commun 2018. 9, 5094	IVI	0	#707eec
16549_8_16	2012	ERP009684, ERP010763, ERP013866	Africa	East_Africa	Kenya	L1	Park, S.E., Pham, D.T., Boinett, C. et al. Nat Commun 2018. 9, 5094	IVI	0	#707eec
16549_8_17	2012	ERP009684, ERP010763, ERP013866	Africa	East_Africa	Kenya	L1	Park, S.E., Pham, D.T., Boinett, C. et al. Nat Commun 2018. 9, 5094	IVI	0	#707eec
16549_8_18	2012	ERP009684, ERP010763, ERP013866	Africa	East_Africa	Kenya	L1	Park, S.E., Pham, D.T., Boinett, C. et al. Nat Commun 2018. 9, 5094	IVI	0	#707eec
16549_8_2	2012	ERP009684, ERP010763, ERP013866	Africa	East_Africa	Kenya	L1	Park, S.E., Pham, D.T., Boinett, C. et al. Nat Commun 2018. 9, 5094	IVI	0	#707eec
16549_8_25	2012	ERP009684, ERP010763, ERP013866	Africa	East_Africa	Kenya	L1	Park, S.E., Pham, D.T., Boinett, C. et al. Nat Commun 2018. 9, 5094	IVI	0	#707eec
16549_8_26	2012	ERP009684, ERP010763, ERP013866	Africa	East_Africa	Kenya	L1	Park, S.E., Pham, D.T., Boinett, C. et al. Nat Commun 2018. 9, 5094	IVI	0	#707eec
16549_8_31	2013	ERP009684, ERP010763, ERP013866	Africa	East_Africa	Kenya	L1	Park, S.E., Pham, D.T., Boinett, C. et al. Nat Commun 2018. 9, 5094	IVI	0	#707eec
16549_8_33	2012	ERP009684, ERP010763, ERP013866	Africa	East_Africa	Kenya	L1	Park, S.E., Pham, D.T., Boinett, C. et al. Nat Commun 2018. 9, 5094	IVI	0	#707eec
16549_8_34	2013	ERP009684, ERP010763, ERP013866	Africa	East_Africa	Kenya	L2	Park, S.E., Pham, D.T., Boinett, C. et al. Nat Commun 2018. 9, 5094	IVI	0	#005f82
16549_8_47	2012	ERP009684, ERP010763, ERP013866	Africa	East_Africa	Kenya	L1	Park, S.E., Pham, D.T., Boinett, C. et al. Nat Commun 2018. 9, 5094	IVI	0	#707eec
16549_8_48	2012	ERP009684, ERP010763, ERP013866	Africa	East_Africa	Kenya	L1	Park, S.E., Pham, D.T., Boinett, C. et al. Nat Commun 2018. 9, 5094	IVI	0	#707eec
16549_8_54	2012	ERP009684, ERP010763, ERP013866	Africa	East_Africa	Kenya	L1	Park, S.E., Pham, D.T., Boinett, C. et al. Nat Commun 2018. 9, 5094	IVI	0	#707eec
16549_8_63	2012	ERP009684, ERP010763, ERP013866	Africa	East_Africa	Kenya	L1	Park, S.E., Pham, D.T., Boinett, C. et al. Nat Commun 2018. 9, 5094	IVI	0	#707eec
16549_8_7	2013	ERP009684, ERP010763, ERP013866	Africa	East_Africa	Kenya	L1	Park, S.E., Pham, D.T., Boinett, C. et al. Nat Commun 2018. 9, 5094	IVI	0	#707eec
16549_8_71	2012	ERP009684, ERP010763, ERP013866	Africa	East_Africa	Kenya	L1	Park, S.E., Pham, D.T., Boinett, C. et al. Nat Commun 2018. 9, 5094	IVI	0	#707eec
16549_8_8	2012	ERP009684, ERP010763, ERP013866	Africa	East_Africa	Kenya	L1	Park, S.E., Pham, D.T., Boinett, C. et al. Nat Commun 2018. 9, 5094	IVI	0	#707eec
16549_8_9	2012	ERP009684, ERP010763, ERP013866	Africa	East_Africa	Kenya	L1	Park, S.E., Pham, D.T., Boinett, C. et al. Nat Commun 2018. 9, 5094	IVI	0	#707eec
19787_3_1	2015	ERP009684, ERP010763, ERP013866	Africa	East_Africa	Uganda	L2	Park, S.E., Pham, D.T., Boinett, C. et al. Nat Commun 2018. 9, 5094	IVI	0	#005f82
19787_3_10	2015	ERP009684, ERP010763, ERP013866	Africa	East_Africa	Uganda	L2	Park, S.E., Pham, D.T., Boinett, C. et al. Nat Commun 2018. 9, 5094	IVI	0	#005f82
19787_3_11	2015	ERP009684, ERP010763, ERP013866	Africa	East_Africa	Uganda	L2	Park, S.E., Pham, D.T., Boinett, C. et al. Nat Commun 2018. 9, 5094	IVI	0	#005f82
19787_3_12	2015	ERP009684, ERP010763, ERP013866	Africa	East_Africa	Uganda	L2	Park, S.E., Pham, D.T., Boinett, C. et al. Nat Commun 2018. 9, 5094	IVI	0	#005f82
19787_3_13	2015	ERP009684, ERP010763, ERP013866	Africa	East_Africa	Uganda	L2	Park, S.E., Pham, D.T., Boinett, C. et al. Nat Commun 2018. 9, 5094	IVI	0	#005f82
19787_3_14	2015	ERP009684, ERP010763, ERP013866	Africa	East_Africa	Uganda	L2	Park, S.E., Pham, D.T., Boinett, C. et al. Nat Commun 2018. 9, 5094	IVI	0	#005f82
19787_3_15	2015	ERP009684, ERP010763, ERP013866	Africa	East_Africa	Uganda	L2	Park, S.E., Pham, D.T., Boinett, C. et al. Nat Commun 2018. 9, 5094	IVI	0	#005f82
19787_3_16	2015	ERP009684, ERP010763, ERP013866	Africa	East_Africa	Uganda	L2	Park, S.E., Pham, D.T., Boinett, C. et al. Nat Commun 2018. 9, 5094	IVI	0	#005f82
19787_3_17	2015	ERP009684, ERP010763, ERP013866	Africa	East_Africa	Uganda	L2	Park, S.E., Pham, D.T., Boinett, C. et al. Nat Commun 2018. 9, 5094	IVI	0	#005f82
19787_3_18	2015	ERP009684, ERP010763, ERP013866	Africa	East_Africa	Uganda	L2	Park, S.E., Pham, D.T., Boinett, C. et al. Nat Commun 2018. 9, 5094	IVI	0	#005f82
19787_3_19	2015	ERP009684, ERP010763, ERP013866	Africa	East_Africa	Uganda	L2	Park, S.E., Pham, D.T., Boinett, C. et al. Nat Commun 2018. 9, 5094	IVI	0	#005f82
19787_3_2	2015	ERP009684, ERP010763, ERP013866	Africa	East_Africa	Uganda	L2	Park, S.E., Pham, D.T., Boinett, C. et al. Nat Commun 2018. 9, 5094	IVI	0	#005f82
19787_3_20	2015	ERP009684, ERP010763, ERP013866	Africa	East_Africa	Uganda	L2	Park, S.E., Pham, D.T., Boinett, C. et al. Nat Commun 2018. 9, 5094	IVI	0	#005f82
19787_3_21	2015	ERP009684, ERP010763, ERP013866	Africa	East_Africa	Uganda	L2	Park, S.E., Pham, D.T., Boinett, C. et al. Nat Commun 2018. 9, 5094	IVI	0	#005f82
19787_3_22	2015	ERP009684, ERP010763, ERP013866	Africa	East_Africa	Uganda	L2	Park, S.E., Pham, D.T., Boinett, C. et al. Nat Commun 2018. 9, 5094	IVI	0	#005f82
19787_3_23	2015	ERP009684, ERP010763, ERP013866	Africa	East_Africa	Uganda	L2	Park, S.E., Pham, D.T., Boinett, C. et al. Nat Commun 2018. 9, 5094	IVI	0	#005f82
19787_3_24	2015	ERP009684, ERP010763, ERP013866	Africa	East_Africa	Uganda	L2	Park, S.E., Pham, D.T., Boinett, C. et al. Nat Commun 2018. 9, 5094	IVI	0	#005f82
19787_3_25	2015	ERP009684, ERP010763, ERP013866	Africa	East_Africa	Uganda	L2	Park, S.E., Pham, D.T., Boinett, C. et al. Nat Commun 2018. 9, 5094	IVI	0	#005f82
19787_3_26	2015	ERP009684, ERP010763, ERP013866	Africa	East_Africa	Uganda	L2	Park, S.E., Pham, D.T., Boinett, C. et al. Nat Commun 2018. 9, 5094	IVI	0	#005f82
19787_3_27	2015	ERP009684, ERP010763, ERP013866	Africa	East_Africa	Uganda	L2	Park, S.E., Pham, D.T., Boinett, C. et al. Nat Commun 2018. 9, 5094	IVI	0	#005f82
19787_3_28	2015	ERP009684, ERP010763, ERP013866	Africa	East_Africa	Uganda	L2	Park, S.E., Pham, D.T., Boinett, C. et al. Nat Commun 2018. 9, 5094	IVI	0	#005f82
19787_3_29	2015	ERP009684, ERP010763, ERP013866	Africa	East_Africa	Uganda	L2	Park, S.E., Pham, D.T., Boinett, C. et al. Nat Commun 2018. 9, 5094	IVI	0	#005f82
19787_3_3	2015	ERP009684, ERP010763, ERP013866	Africa	East_Africa	Uganda	L2	Park, S.E., Pham, D.T., Boinett, C. et al. Nat Commun 2018. 9, 5094	IVI	0	#005f82
19787_3_30	2015	ERP009684, ERP010763, ERP013866	Africa	East_Africa	Uganda	L2	Park, S.E., Pham, D.T., Boinett, C. et al. Nat Commun 2018. 9, 5094	IVI	0	#005f82
19787_3_4	2015	ERP009684, ERP010763, ERP013866	Africa	East_Africa	Uganda	L2	Park, S.E., Pham, D.T., Boinett, C. et al. Nat Commun 2018. 9, 5094	IVI	0	#005f82
19787_3_5	2015	ERP009684, ERP010763, ERP013866	Africa	East_Africa	Uganda	L2	Park, S.E., Pham, D.T., Boinett, C. et al. Nat Commun 2018. 9, 5094	IVI	0	#005f82
19787_3_6	2015	ERP009684, ERP010763, ERP013866	Africa	East_Africa	Uganda	L2	Park, S.E., Pham, D.T., Boinett, C. et al. Nat Commun 2018. 9, 5094	IVI	0	#005f82
19787_3_7	2015	ERP009684, ERP010763, ERP013866	Africa	East_Africa	Uganda	L2	Park, S.E., Pham, D.T., Boinett, C. et al. Nat Commun 2018. 9, 5094	IVI	0	#005f82
19787_3_8	2015	ERP009684, ERP010763, ERP013866	Africa	East_Africa	Uganda	L2	Park, S.E., Pham, D.T., Boinett, C. et al. Nat Commun 2018. 9, 5094	IVI	0	#005f82
19787_3_9	2015	ERP009684, ERP010763, ERP013866	Africa	East_Africa	Uganda	L2	Park, S.E., Pham, D.T., Boinett, C. et al. Nat Commun 2018. 9, 5094	IVI	0	#005f82
ERR2663461	2001	PRJEB27394	Asia	South_Asia	Bangladesh	Bd	Tanmoy AM, Westeel E, De Bruyne K, et al. mBio 2018. Nov 13;9(6):e02112-18	Bangladesh_tanmoy_2001	#N/A	#db7107
ERR2663462	2001	PRJEB27394	Asia	South_Asia	Bangladesh	Bd	Tanmoy AM, Westeel E, De Bruyne K, et al. mBio 2018. Nov 13;9(6):e02112-18	Bangladesh_tanmoy_2001	#N/A	#db7107
ERR2663463	2001	PRJEB27394	Asia	South_Asia	Bangladesh	Bd	Tanmoy AM, Westeel E, De Bruyne K, et al. mBio 2018. Nov 13;9(6):e02112-18	Bangladesh_tanmoy_2001	#N/A	#db7107
ERR2663464	2001	PRJEB27394	Asia	South_Asia	Bangladesh	Bd	Tanmoy AM, Westeel E, De Bruyne K, et al. mBio 2018. Nov 13;9(6):e02112-18	Bangladesh_tanmoy_2001	#N/A	#db7107
ERR2663465	2001	PRJEB27394	Asia	South_Asia	Bangladesh	Bd	Tanmoy AM, Westeel E, De Bruyne K, et al. mBio 2018. Nov 13;9(6):e02112-18	Bangladesh_tanmoy_2001	#N/A	#db7107
ERR2663466	1999	PRJEB27394	Asia	South_Asia	Bangladesh	Unkown	Tanmoy AM, Westeel E, De Bruyne K, et al. mBio 2018. Nov 13;9(6):e02112-18	Bangladesh_tanmoy_1999	#N/A	#e6e6e6
ERR2663467	2001	PRJEB27394	Asia	South_Asia	Bangladesh	Bd	Tanmoy AM, Westeel E, De Bruyne K, et al. mBio 2018. Nov 13;9(6):e02112-18	Bangladesh_tanmoy_2001	#N/A	#db7107
ERR2663468	2001	PRJEB27394	Asia	South_Asia	Bangladesh	Unkown	Tanmoy AM, Westeel E, De Bruyne K, et al. mBio 2018. Nov 13;9(6):e02112-18	Bangladesh_tanmoy_2001	#N/A	#e6e6e6
ERR2663469	2001	PRJEB27394	Asia	South_Asia	Bangladesh	Bd	Tanmoy AM, Westeel E, De Bruyne K, et al. mBio 2018. Nov 13;9(6):e02112-18	Bangladesh_tanmoy_2001	#N/A	#db7107
ERR2663470	2001	PRJEB27394	Asia	South_Asia	Bangladesh	Unkown	Tanmoy AM, Westeel E, De Bruyne K, et al. mBio 2018. Nov 13;9(6):e02112-18	Bangladesh_tanmoy_2001	#N/A	#e6e6e6
ERR2663471	2001	PRJEB27394	Asia	South_Asia	Bangladesh	Bd	Tanmoy AM, Westeel E, De Bruyne K, et al. mBio 2018. Nov 13;9(6):e02112-18	Bangladesh_tanmoy_2001	#N/A	#db7107
ERR2663472	2001	PRJEB27394	Asia	South_Asia	Bangladesh	Bd	Tanmoy AM, Westeel E, De Bruyne K, et al. mBio 2018. Nov 13;9(6):e02112-18	Bangladesh_tanmoy_2001	#N/A	#db7107
ERR2663473	2001	PRJEB27394	Asia	South_Asia	Bangladesh	Bd	Tanmoy AM, Westeel E, De Bruyne K, et al. mBio 2018. Nov 13;9(6):e02112-18	Bangladesh_tanmoy_2001	#N/A	#db7107
ERR2663474	2002	PRJEB27394	Asia	South_Asia	Bangladesh	Bd	Tanmoy AM, Westeel E, De Bruyne K, et al. mBio 2018. Nov 13;9(6):e02112-18	Bangladesh_tanmoy_2002	#N/A	#db7107
ERR2663477	2002	PRJEB27394	Asia	South_Asia	Bangladesh	Unkown	Tanmoy AM, Westeel E, De Bruyne K, et al. mBio 2018. Nov 13;9(6):e02112-18	Bangladesh_tanmoy_2002	#N/A	#e6e6e6
ERR2663478	2002	PRJEB27394	Asia	South_Asia	Bangladesh	Bd	Tanmoy AM, Westeel E, De Bruyne K, et al. mBio 2018. Nov 13;9(6):e02112-18	Bangladesh_tanmoy_2002	#N/A	#db7107
ERR2663479	2002	PRJEB27394	Asia	South_Asia	Bangladesh	Bd	Tanmoy AM, Westeel E, De Bruyne K, et al. mBio 2018. Nov 13;9(6):e02112-18	Bangladesh_tanmoy_2002	#N/A	#db7107
ERR2663480	2002	PRJEB27394	Asia	South_Asia	Bangladesh	Bd	Tanmoy AM, Westeel E, De Bruyne K, et al. mBio 2018. Nov 13;9(6):e02112-18	Bangladesh_tanmoy_2002	#N/A	#db7107
ERR2663481	2002	PRJEB27394	Asia	South_Asia	Bangladesh	Bd	Tanmoy AM, Westeel E, De Bruyne K, et al. mBio 2018. Nov 13;9(6):e02112-18	Bangladesh_tanmoy_2002	#N/A	#db7107
ERR2663483	2002	PRJEB27394	Asia	South_Asia	Bangladesh	Bd	Tanmoy AM, Westeel E, De Bruyne K, et al. mBio 2018. Nov 13;9(6):e02112-18	Bangladesh_tanmoy_2002	#N/A	#db7107
ERR2663484	2002	PRJEB27394	Asia	South_Asia	Bangladesh	Bd	Tanmoy AM, Westeel E, De Bruyne K, et al. mBio 2018. Nov 13;9(6):e02112-18	Bangladesh_tanmoy_2002	#N/A	#db7107
ERR2663485	2002	PRJEB27394	Asia	South_Asia	Bangladesh	Bd	Tanmoy AM, Westeel E, De Bruyne K, et al. mBio 2018. Nov 13;9(6):e02112-18	Bangladesh_tanmoy_2002	#N/A	#db7107
ERR2663486	2002	PRJEB27394	Asia	South_Asia	Bangladesh	Bd	Tanmoy AM, Westeel E, De Bruyne K, et al. mBio 2018. Nov 13;9(6):e02112-18	Bangladesh_tanmoy_2002	#N/A	#db7107
ERR2663488	2005	PRJEB27394	Asia	South_Asia	Bangladesh	L1	Tanmoy AM, Westeel E, De Bruyne K, et al. mBio 2018. Nov 13;9(6):e02112-18	Bangladesh_tanmoy_2005	#N/A	#707eec
ERR2663491	1999	PRJEB27394	Asia	South_Asia	Bangladesh	L1	Tanmoy AM, Westeel E, De Bruyne K, et al. mBio 2018. Nov 13;9(6):e02112-18	Bangladesh_tanmoy_1999	#N/A	#707eec
ERR2663496	2005	PRJEB27394	Asia	South_Asia	Bangladesh	L1	Tanmoy AM, Westeel E, De Bruyne K, et al. mBio 2018. Nov 13;9(6):e02112-18	Bangladesh_tanmoy_2005	#N/A	#707eec
ERR2663500	2005	PRJEB27394	Asia	South_Asia	Bangladesh	L1	Tanmoy AM, Westeel E, De Bruyne K, et al. mBio 2018. Nov 13;9(6):e02112-18	Bangladesh_tanmoy_2005	#N/A	#707eec
ERR2663501	2005	PRJEB27394	Asia	South_Asia	Bangladesh	L1	Tanmoy AM, Westeel E, De Bruyne K, et al. mBio 2018. Nov 13;9(6):e02112-18	Bangladesh_tanmoy_2005	#N/A	#707eec
ERR2663504	2005	PRJEB27394	Asia	South_Asia	Bangladesh	L1	Tanmoy AM, Westeel E, De Bruyne K, et al. mBio 2018. Nov 13;9(6):e02112-18	Bangladesh_tanmoy_2005	#N/A	#707eec
ERR2663505	1999	PRJEB27394	Asia	South_Asia	Bangladesh	L1	Tanmoy AM, Westeel E, De Bruyne K, et al. mBio 2018. Nov 13;9(6):e02112-18	Bangladesh_tanmoy_1999	#N/A	#707eec
ERR2663516	1999	PRJEB27394	Asia	South_Asia	Bangladesh	L1	Tanmoy AM, Westeel E, De Bruyne K, et al. mBio 2018. Nov 13;9(6):e02112-18	Bangladesh_tanmoy_1999	#N/A	#707eec
ERR2663517	2005	PRJEB27394	Asia	South_Asia	Bangladesh	L1	Tanmoy AM, Westeel E, De Bruyne K, et al. mBio 2018. Nov 13;9(6):e02112-18	Bangladesh_tanmoy_2005	#N/A	#707eec
ERR2663518	2005	PRJEB27394	Asia	South_Asia	Bangladesh	L1	Tanmoy AM, Westeel E, De Bruyne K, et al. mBio 2018. Nov 13;9(6):e02112-18	Bangladesh_tanmoy_2005	#N/A	#707eec
ERR2663519	1999	PRJEB27394	Asia	South_Asia	Bangladesh	Bd	Tanmoy AM, Westeel E, De Bruyne K, et al. mBio 2018. Nov 13;9(6):e02112-18	Bangladesh_tanmoy_1999	#N/A	#db7107
ERR2663522	2006	PRJEB27394	Asia	South_Asia	Bangladesh	L1	Tanmoy AM, Westeel E, De Bruyne K, et al. mBio 2018. Nov 13;9(6):e02112-18	Bangladesh_tanmoy_2006	#N/A	#707eec
ERR2663527	2000	PRJEB27394	Asia	South_Asia	Bangladesh	L1	Tanmoy AM, Westeel E, De Bruyne K, et al. mBio 2018. Nov 13;9(6):e02112-18	Bangladesh_tanmoy_2000	#N/A	#707eec
ERR2663530	2006	PRJEB27394	Asia	South_Asia	Bangladesh	Bd	Tanmoy AM, Westeel E, De Bruyne K, et al. mBio 2018. Nov 13;9(6):e02112-18	Bangladesh_tanmoy_2006	#N/A	#db7107
ERR2663533	2006	PRJEB27394	Asia	South_Asia	Bangladesh	Unkown	Tanmoy AM, Westeel E, De Bruyne K, et al. mBio 2018. Nov 13;9(6):e02112-18	Bangladesh_tanmoy_2006	#N/A	#e6e6e6
ERR2663534	2000	PRJEB27394	Asia	South_Asia	Bangladesh	L1	Tanmoy AM, Westeel E, De Bruyne K, et al. mBio 2018. Nov 13;9(6):e02112-18	Bangladesh_tanmoy_2000	#N/A	#707eec
ERR2663535	2006	PRJEB27394	Asia	South_Asia	Bangladesh	L1	Tanmoy AM, Westeel E, De Bruyne K, et al. mBio 2018. Nov 13;9(6):e02112-18	Bangladesh_tanmoy_2006	#N/A	#707eec
ERR2663536	2000	PRJEB27394	Asia	South_Asia	Bangladesh	L1	Tanmoy AM, Westeel E, De Bruyne K, et al. mBio 2018. Nov 13;9(6):e02112-18	Bangladesh_tanmoy_2000	#N/A	#707eec
ERR2663537	2006	PRJEB27394	Asia	South_Asia	Bangladesh	Bd	Tanmoy AM, Westeel E, De Bruyne K, et al. mBio 2018. Nov 13;9(6):e02112-18	Bangladesh_tanmoy_2006	#N/A	#db7107
ERR2663538	2000	PRJEB27394	Asia	South_Asia	Bangladesh	L1	Tanmoy AM, Westeel E, De Bruyne K, et al. mBio 2018. Nov 13;9(6):e02112-18	Bangladesh_tanmoy_2000	#N/A	#707eec
ERR2663539	2006	PRJEB27394	Asia	South_Asia	Bangladesh	Bd	Tanmoy AM, Westeel E, De Bruyne K, et al. mBio 2018. Nov 13;9(6):e02112-18	Bangladesh_tanmoy_2006	#N/A	#db7107
ERR2663545	2000	PRJEB27394	Asia	South_Asia	Bangladesh	L1	Tanmoy AM, Westeel E, De Bruyne K, et al. mBio 2018. Nov 13;9(6):e02112-18	Bangladesh_tanmoy_2000	#N/A	#707eec
ERR2663546	2006	PRJEB27394	Asia	South_Asia	Bangladesh	Bd	Tanmoy AM, Westeel E, De Bruyne K, et al. mBio 2018. Nov 13;9(6):e02112-18	Bangladesh_tanmoy_2006	#N/A	#db7107
ERR2663547	2000	PRJEB27394	Asia	South_Asia	Bangladesh	L1	Tanmoy AM, Westeel E, De Bruyne K, et al. mBio 2018. Nov 13;9(6):e02112-18	Bangladesh_tanmoy_2000	#N/A	#707eec
ERR2663548	2006	PRJEB27394	Asia	South_Asia	Bangladesh	Bd	Tanmoy AM, Westeel E, De Bruyne K, et al. mBio 2018. Nov 13;9(6):e02112-18	Bangladesh_tanmoy_2006	#N/A	#db7107
ERR2663549	2000	PRJEB27394	Asia	South_Asia	Bangladesh	L1	Tanmoy AM, Westeel E, De Bruyne K, et al. mBio 2018. Nov 13;9(6):e02112-18	Bangladesh_tanmoy_2000	#N/A	#707eec
ERR2663550	2006	PRJEB27394	Asia	South_Asia	Bangladesh	Bd	Tanmoy AM, Westeel E, De Bruyne K, et al. mBio 2018. Nov 13;9(6):e02112-18	Bangladesh_tanmoy_2006	#N/A	#db7107
ERR2663554	2006	PRJEB27394	Asia	South_Asia	Bangladesh	Unkown	Tanmoy AM, Westeel E, De Bruyne K, et al. mBio 2018. Nov 13;9(6):e02112-18	Bangladesh_tanmoy_2006	#N/A	#e6e6e6
ERR2663555	2000	PRJEB27394	Asia	South_Asia	Bangladesh	L1	Tanmoy AM, Westeel E, De Bruyne K, et al. mBio 2018. Nov 13;9(6):e02112-18	Bangladesh_tanmoy_2000	#N/A	#707eec
ERR2663556	2000	PRJEB27394	Asia	South_Asia	Bangladesh	Bd	Tanmoy AM, Westeel E, De Bruyne K, et al. mBio 2018. Nov 13;9(6):e02112-18	Bangladesh_tanmoy_2000	#N/A	#db7107
ERR2663557	2000	PRJEB27394	Asia	South_Asia	Bangladesh	Bd	Tanmoy AM, Westeel E, De Bruyne K, et al. mBio 2018. Nov 13;9(6):e02112-18	Bangladesh_tanmoy_2000	#N/A	#db7107
ERR2663560	2006	PRJEB27394	Asia	South_Asia	Bangladesh	Unkown	Tanmoy AM, Westeel E, De Bruyne K, et al. mBio 2018. Nov 13;9(6):e02112-18	Bangladesh_tanmoy_2006	#N/A	#e6e6e6
ERR2663561	2000	PRJEB27394	Asia	South_Asia	Bangladesh	Bd	Tanmoy AM, Westeel E, De Bruyne K, et al. mBio 2018. Nov 13;9(6):e02112-18	Bangladesh_tanmoy_2000	#N/A	#db7107
ERR2663562	2006	PRJEB27394	Asia	South_Asia	Bangladesh	Unkown	Tanmoy AM, Westeel E, De Bruyne K, et al. mBio 2018. Nov 13;9(6):e02112-18	Bangladesh_tanmoy_2006	#N/A	#e6e6e6
ERR2663563	2000	PRJEB27394	Asia	South_Asia	Bangladesh	L1	Tanmoy AM, Westeel E, De Bruyne K, et al. mBio 2018. Nov 13;9(6):e02112-18	Bangladesh_tanmoy_2000	#N/A	#707eec
ERR2663564	2006	PRJEB27394	Asia	South_Asia	Bangladesh	Bd	Tanmoy AM, Westeel E, De Bruyne K, et al. mBio 2018. Nov 13;9(6):e02112-18	Bangladesh_tanmoy_2006	#N/A	#db7107
ERR2663567	2000	PRJEB27394	Asia	South_Asia	Bangladesh	L1	Tanmoy AM, Westeel E, De Bruyne K, et al. mBio 2018. Nov 13;9(6):e02112-18	Bangladesh_tanmoy_2000	#N/A	#707eec
ERR2663568	2006	PRJEB27394	Asia	South_Asia	Bangladesh	Unkown	Tanmoy AM, Westeel E, De Bruyne K, et al. mBio 2018. Nov 13;9(6):e02112-18	Bangladesh_tanmoy_2006	#N/A	#e6e6e6
ERR2663569	2000	PRJEB27394	Asia	South_Asia	Bangladesh	L1	Tanmoy AM, Westeel E, De Bruyne K, et al. mBio 2018. Nov 13;9(6):e02112-18	Bangladesh_tanmoy_2000	#N/A	#707eec
ERR2663570	2007	PRJEB27394	Asia	South_Asia	Bangladesh	Unkown	Tanmoy AM, Westeel E, De Bruyne K, et al. mBio 2018. Nov 13;9(6):e02112-18	Bangladesh_tanmoy_2007	#N/A	#e6e6e6
ERR2663571	2000	PRJEB27394	Asia	South_Asia	Bangladesh	L1	Tanmoy AM, Westeel E, De Bruyne K, et al. mBio 2018. Nov 13;9(6):e02112-18	Bangladesh_tanmoy_2000	#N/A	#707eec
ERR2663572	2007	PRJEB27394	Asia	South_Asia	Bangladesh	Unkown	Tanmoy AM, Westeel E, De Bruyne K, et al. mBio 2018. Nov 13;9(6):e02112-18	Bangladesh_tanmoy_2007	#N/A	#e6e6e6
ERR2663573	2000	PRJEB27394	Asia	South_Asia	Bangladesh	Bd	Tanmoy AM, Westeel E, De Bruyne K, et al. mBio 2018. Nov 13;9(6):e02112-18	Bangladesh_tanmoy_2000	#N/A	#db7107
ERR2663574	2007	PRJEB27394	Asia	South_Asia	Bangladesh	L1	Tanmoy AM, Westeel E, De Bruyne K, et al. mBio 2018. Nov 13;9(6):e02112-18	Bangladesh_tanmoy_2007	#N/A	#707eec
ERR2663575	2000	PRJEB27394	Asia	South_Asia	Bangladesh	L1	Tanmoy AM, Westeel E, De Bruyne K, et al. mBio 2018. Nov 13;9(6):e02112-18	Bangladesh_tanmoy_2000	#N/A	#707eec
ERR2663576	2007	PRJEB27394	Asia	South_Asia	Bangladesh	L1	Tanmoy AM, Westeel E, De Bruyne K, et al. mBio 2018. Nov 13;9(6):e02112-18	Bangladesh_tanmoy_2007	#N/A	#707eec
ERR2663577	2007	PRJEB27394	Asia	South_Asia	Bangladesh	L1	Tanmoy AM, Westeel E, De Bruyne K, et al. mBio 2018. Nov 13;9(6):e02112-18	Bangladesh_tanmoy_2007	#N/A	#707eec
ERR2663578	2001	PRJEB27394	Asia	South_Asia	Bangladesh	L1	Tanmoy AM, Westeel E, De Bruyne K, et al. mBio 2018. Nov 13;9(6):e02112-18	Bangladesh_tanmoy_2001	#N/A	#707eec
ERR2663579	2001	PRJEB27394	Asia	South_Asia	Bangladesh	Unkown	Tanmoy AM, Westeel E, De Bruyne K, et al. mBio 2018. Nov 13;9(6):e02112-18	Bangladesh_tanmoy_2001	#N/A	#e6e6e6
ERR2663580	2007	PRJEB27394	Asia	South_Asia	Bangladesh	Bd	Tanmoy AM, Westeel E, De Bruyne K, et al. mBio 2018. Nov 13;9(6):e02112-18	Bangladesh_tanmoy_2007	#N/A	#db7107
ERR2663581	2001	PRJEB27394	Asia	South_Asia	Bangladesh	L1	Tanmoy AM, Westeel E, De Bruyne K, et al. mBio 2018. Nov 13;9(6):e02112-18	Bangladesh_tanmoy_2001	#N/A	#707eec
ERR2663582	2007	PRJEB27394	Asia	South_Asia	Bangladesh	Bd	Tanmoy AM, Westeel E, De Bruyne K, et al. mBio 2018. Nov 13;9(6):e02112-18	Bangladesh_tanmoy_2007	#N/A	#db7107
ERR2663583	2001	PRJEB27394	Asia	South_Asia	Bangladesh	Unkown	Tanmoy AM, Westeel E, De Bruyne K, et al. mBio 2018. Nov 13;9(6):e02112-18	Bangladesh_tanmoy_2001	#N/A	#e6e6e6
ERR2663586	2007	PRJEB27394	Asia	South_Asia	Bangladesh	L2	Tanmoy AM, Westeel E, De Bruyne K, et al. mBio 2018. Nov 13;9(6):e02112-18	Bangladesh_tanmoy_2007	#N/A	#005f82
ERR2663590	2007	PRJEB27394	Asia	South_Asia	Bangladesh	L2	Tanmoy AM, Westeel E, De Bruyne K, et al. mBio 2018. Nov 13;9(6):e02112-18	Bangladesh_tanmoy_2007	#N/A	#005f82
ERR2663591	2002	PRJEB27394	Asia	South_Asia	Bangladesh	L1	Tanmoy AM, Westeel E, De Bruyne K, et al. mBio 2018. Nov 13;9(6):e02112-18	Bangladesh_tanmoy_2002	#N/A	#707eec
ERR2663592	2000	PRJEB27394	Asia	South_Asia	Bangladesh	Bd	Tanmoy AM, Westeel E, De Bruyne K, et al. mBio 2018. Nov 13;9(6):e02112-18	Bangladesh_tanmoy_2000	#N/A	#db7107
ERR2663594	2000	PRJEB27394	Asia	South_Asia	Bangladesh	L1	Tanmoy AM, Westeel E, De Bruyne K, et al. mBio 2018. Nov 13;9(6):e02112-18	Bangladesh_tanmoy_2000	#N/A	#707eec
ERR2663597	2008	PRJEB27394	Asia	South_Asia	Bangladesh	L1	Tanmoy AM, Westeel E, De Bruyne K, et al. mBio 2018. Nov 13;9(6):e02112-18	Bangladesh_tanmoy_2008	#N/A	#707eec
ERR2663598	2007	PRJEB27394	Asia	South_Asia	Bangladesh	L1	Tanmoy AM, Westeel E, De Bruyne K, et al. mBio 2018. Nov 13;9(6):e02112-18	Bangladesh_tanmoy_2007	#N/A	#707eec
ERR2663602	2007	PRJEB27394	Asia	South_Asia	Bangladesh	Bd	Tanmoy AM, Westeel E, De Bruyne K, et al. mBio 2018. Nov 13;9(6):e02112-18	Bangladesh_tanmoy_2007	#N/A	#db7107
ERR2663603	2008	PRJEB27394	Asia	South_Asia	Bangladesh	L1	Tanmoy AM, Westeel E, De Bruyne K, et al. mBio 2018. Nov 13;9(6):e02112-18	Bangladesh_tanmoy_2008	#N/A	#707eec
ERR2663604	2004	PRJEB27394	Asia	South_Asia	Bangladesh	Bd	Tanmoy AM, Westeel E, De Bruyne K, et al. mBio 2018. Nov 13;9(6):e02112-18	Bangladesh_tanmoy_2004	#N/A	#db7107
ERR2663608	2005	PRJEB27394	Asia	South_Asia	Bangladesh	Bd	Tanmoy AM, Westeel E, De Bruyne K, et al. mBio 2018. Nov 13;9(6):e02112-18	Bangladesh_tanmoy_2005	#N/A	#db7107
ERR2663609	2007	PRJEB27394	Asia	South_Asia	Bangladesh	L1	Tanmoy AM, Westeel E, De Bruyne K, et al. mBio 2018. Nov 13;9(6):e02112-18	Bangladesh_tanmoy_2007	#N/A	#707eec
ERR2663612	2005	PRJEB27394	Asia	South_Asia	Bangladesh	L1	Tanmoy AM, Westeel E, De Bruyne K, et al. mBio 2018. Nov 13;9(6):e02112-18	Bangladesh_tanmoy_2005	#N/A	#707eec
ERR2663613	2007	PRJEB27394	Asia	South_Asia	Bangladesh	Bd	Tanmoy AM, Westeel E, De Bruyne K, et al. mBio 2018. Nov 13;9(6):e02112-18	Bangladesh_tanmoy_2007	#N/A	#db7107
ERR2663616	2005	PRJEB27394	Asia	South_Asia	Bangladesh	L1	Tanmoy AM, Westeel E, De Bruyne K, et al. mBio 2018. Nov 13;9(6):e02112-18	Bangladesh_tanmoy_2005	#N/A	#707eec
ERR2663617	2007	PRJEB27394	Asia	South_Asia	Bangladesh	L1	Tanmoy AM, Westeel E, De Bruyne K, et al. mBio 2018. Nov 13;9(6):e02112-18	Bangladesh_tanmoy_2007	#N/A	#707eec
ERR2663618	2005	PRJEB27394	Asia	South_Asia	Bangladesh	L1	Tanmoy AM, Westeel E, De Bruyne K, et al. mBio 2018. Nov 13;9(6):e02112-18	Bangladesh_tanmoy_2005	#N/A	#707eec
ERR2663619	2005	PRJEB27394	Asia	South_Asia	Bangladesh	L1	Tanmoy AM, Westeel E, De Bruyne K, et al. mBio 2018. Nov 13;9(6):e02112-18	Bangladesh_tanmoy_2005	#N/A	#707eec
ERR2663628	2007	PRJEB27394	Asia	South_Asia	Bangladesh	L1	Tanmoy AM, Westeel E, De Bruyne K, et al. mBio 2018. Nov 13;9(6):e02112-18	Bangladesh_tanmoy_2007	#N/A	#707eec
ERR2663629	2006	PRJEB27394	Asia	South_Asia	Bangladesh	L1	Tanmoy AM, Westeel E, De Bruyne K, et al. mBio 2018. Nov 13;9(6):e02112-18	Bangladesh_tanmoy_2006	#N/A	#707eec
ERR2663630	2007	PRJEB27394	Asia	South_Asia	Bangladesh	L1	Tanmoy AM, Westeel E, De Bruyne K, et al. mBio 2018. Nov 13;9(6):e02112-18	Bangladesh_tanmoy_2007	#N/A	#707eec
ERR2663631	2006	PRJEB27394	Asia	South_Asia	Bangladesh	Bd	Tanmoy AM, Westeel E, De Bruyne K, et al. mBio 2018. Nov 13;9(6):e02112-18	Bangladesh_tanmoy_2006	#N/A	#db7107
ERR2663634	2006	PRJEB27394	Asia	South_Asia	Bangladesh	L1	Tanmoy AM, Westeel E, De Bruyne K, et al. mBio 2018. Nov 13;9(6):e02112-18	Bangladesh_tanmoy_2006	#N/A	#707eec
ERR2663635	2008	PRJEB27394	Asia	South_Asia	Bangladesh	L1	Tanmoy AM, Westeel E, De Bruyne K, et al. mBio 2018. Nov 13;9(6):e02112-18	Bangladesh_tanmoy_2008	#N/A	#707eec
ERR2663636	2006	PRJEB27394	Asia	South_Asia	Bangladesh	L1	Tanmoy AM, Westeel E, De Bruyne K, et al. mBio 2018. Nov 13;9(6):e02112-18	Bangladesh_tanmoy_2006	#N/A	#707eec
ERR2663637	2008	PRJEB27394	Asia	South_Asia	Bangladesh	L1	Tanmoy AM, Westeel E, De Bruyne K, et al. mBio 2018. Nov 13;9(6):e02112-18	Bangladesh_tanmoy_2008	#N/A	#707eec
ERR2663638	2006	PRJEB27394	Asia	South_Asia	Bangladesh	L1	Tanmoy AM, Westeel E, De Bruyne K, et al. mBio 2018. Nov 13;9(6):e02112-18	Bangladesh_tanmoy_2006	#N/A	#707eec
ERR2663639	2008	PRJEB27394	Asia	South_Asia	Bangladesh	L1	Tanmoy AM, Westeel E, De Bruyne K, et al. mBio 2018. Nov 13;9(6):e02112-18	Bangladesh_tanmoy_2008	#N/A	#707eec
ERR2663649	2008	PRJEB27394	Asia	South_Asia	Bangladesh	L1	Tanmoy AM, Westeel E, De Bruyne K, et al. mBio 2018. Nov 13;9(6):e02112-18	Bangladesh_tanmoy_2008	#N/A	#707eec
ERR2663652	2008	PRJEB27394	Asia	South_Asia	Bangladesh	L1	Tanmoy AM, Westeel E, De Bruyne K, et al. mBio 2018. Nov 13;9(6):e02112-18	Bangladesh_tanmoy_2008	#N/A	#707eec
ERR2663655	2008	PRJEB27394	Asia	South_Asia	Bangladesh	L1	Tanmoy AM, Westeel E, De Bruyne K, et al. mBio 2018. Nov 13;9(6):e02112-18	Bangladesh_tanmoy_2008	#N/A	#707eec
ERR2663656	2008	PRJEB27394	Asia	South_Asia	Bangladesh	L1	Tanmoy AM, Westeel E, De Bruyne K, et al. mBio 2018. Nov 13;9(6):e02112-18	Bangladesh_tanmoy_2008	#N/A	#707eec
ERR2663657	2008	PRJEB27394	Asia	South_Asia	Bangladesh	L1	Tanmoy AM, Westeel E, De Bruyne K, et al. mBio 2018. Nov 13;9(6):e02112-18	Bangladesh_tanmoy_2008	#N/A	#707eec
ERR2663658	2008	PRJEB27394	Asia	South_Asia	Bangladesh	L1	Tanmoy AM, Westeel E, De Bruyne K, et al. mBio 2018. Nov 13;9(6):e02112-18	Bangladesh_tanmoy_2008	#N/A	#707eec
ERR2663659	2008	PRJEB27394	Asia	South_Asia	Bangladesh	Bd	Tanmoy AM, Westeel E, De Bruyne K, et al. mBio 2018. Nov 13;9(6):e02112-18	Bangladesh_tanmoy_2008	#N/A	#db7107
ERR2663666	2004	PRJEB27394	Asia	South_Asia	Bangladesh	L1	Tanmoy AM, Westeel E, De Bruyne K, et al. mBio 2018. Nov 13;9(6):e02112-18	Bangladesh_tanmoy_2004	#N/A	#707eec
ERR2663667	2008	PRJEB27394	Asia	South_Asia	Bangladesh	L1	Tanmoy AM, Westeel E, De Bruyne K, et al. mBio 2018. Nov 13;9(6):e02112-18	Bangladesh_tanmoy_2008	#N/A	#707eec
ERR2663668	2004	PRJEB27394	Asia	South_Asia	Bangladesh	L1	Tanmoy AM, Westeel E, De Bruyne K, et al. mBio 2018. Nov 13;9(6):e02112-18	Bangladesh_tanmoy_2004	#N/A	#707eec
ERR2663669	2008	PRJEB27394	Asia	South_Asia	Bangladesh	L1	Tanmoy AM, Westeel E, De Bruyne K, et al. mBio 2018. Nov 13;9(6):e02112-18	Bangladesh_tanmoy_2008	#N/A	#707eec
ERR2663674	2008	PRJEB27394	Asia	South_Asia	Bangladesh	L1	Tanmoy AM, Westeel E, De Bruyne K, et al. mBio 2018. Nov 13;9(6):e02112-18	Bangladesh_tanmoy_2008	#N/A	#707eec
ERR2663677	2005	PRJEB27394	Asia	South_Asia	Bangladesh	Bd	Tanmoy AM, Westeel E, De Bruyne K, et al. mBio 2018. Nov 13;9(6):e02112-18	Bangladesh_tanmoy_2005	#N/A	#db7107
ERR2663678	2008	PRJEB27394	Asia	South_Asia	Bangladesh	Bd	Tanmoy AM, Westeel E, De Bruyne K, et al. mBio 2018. Nov 13;9(6):e02112-18	Bangladesh_tanmoy_2008	#N/A	#db7107
ERR2663681	2008	PRJEB27394	Asia	South_Asia	Bangladesh	L1	Tanmoy AM, Westeel E, De Bruyne K, et al. mBio 2018. Nov 13;9(6):e02112-18	Bangladesh_tanmoy_2008	#N/A	#707eec
ERR2663682	2008	PRJEB27394	Asia	South_Asia	Bangladesh	Bd	Tanmoy AM, Westeel E, De Bruyne K, et al. mBio 2018. Nov 13;9(6):e02112-18	Bangladesh_tanmoy_2008	#N/A	#db7107
ERR2663685	2008	PRJEB27394	Asia	South_Asia	Bangladesh	Bd	Tanmoy AM, Westeel E, De Bruyne K, et al. mBio 2018. Nov 13;9(6):e02112-18	Bangladesh_tanmoy_2008	#N/A	#db7107
ERR2663686	2009	PRJEB27394	Asia	South_Asia	Bangladesh	Bd	Tanmoy AM, Westeel E, De Bruyne K, et al. mBio 2018. Nov 13;9(6):e02112-18	Bangladesh_tanmoy_2009	#N/A	#db7107
ERR2663687	2009	PRJEB27394	Asia	South_Asia	Bangladesh	L1	Tanmoy AM, Westeel E, De Bruyne K, et al. mBio 2018. Nov 13;9(6):e02112-18	Bangladesh_tanmoy_2009	#N/A	#707eec
ERR2663693	2009	PRJEB27394	Asia	South_Asia	Bangladesh	Bd	Tanmoy AM, Westeel E, De Bruyne K, et al. mBio 2018. Nov 13;9(6):e02112-18	Bangladesh_tanmoy_2009	#N/A	#db7107
ERR2663696	2009	PRJEB27394	Asia	South_Asia	Bangladesh	L1	Tanmoy AM, Westeel E, De Bruyne K, et al. mBio 2018. Nov 13;9(6):e02112-18	Bangladesh_tanmoy_2009	#N/A	#707eec
ERR2663697	2009	PRJEB27394	Asia	South_Asia	Bangladesh	Bd	Tanmoy AM, Westeel E, De Bruyne K, et al. mBio 2018. Nov 13;9(6):e02112-18	Bangladesh_tanmoy_2009	#N/A	#db7107
ERR2663707	2009	PRJEB27394	Asia	South_Asia	Bangladesh	Bd	Tanmoy AM, Westeel E, De Bruyne K, et al. mBio 2018. Nov 13;9(6):e02112-18	Bangladesh_tanmoy_2009	#N/A	#db7107
ERR2663710	2004	PRJEB27394	Asia	South_Asia	Bangladesh	Bd	Tanmoy AM, Westeel E, De Bruyne K, et al. mBio 2018. Nov 13;9(6):e02112-18	Bangladesh_tanmoy_2004	#N/A	#db7107
ERR2663711	2004	PRJEB27394	Asia	South_Asia	Bangladesh	Bd	Tanmoy AM, Westeel E, De Bruyne K, et al. mBio 2018. Nov 13;9(6):e02112-18	Bangladesh_tanmoy_2004	#N/A	#db7107
ERR2663712	2004	PRJEB27394	Asia	South_Asia	Bangladesh	L1	Tanmoy AM, Westeel E, De Bruyne K, et al. mBio 2018. Nov 13;9(6):e02112-18	Bangladesh_tanmoy_2004	#N/A	#707eec
ERR2663713	2004	PRJEB27394	Asia	South_Asia	Bangladesh	Bd	Tanmoy AM, Westeel E, De Bruyne K, et al. mBio 2018. Nov 13;9(6):e02112-18	Bangladesh_tanmoy_2004	#N/A	#db7107
ERR2663714	2005	PRJEB27394	Asia	South_Asia	Bangladesh	L1	Tanmoy AM, Westeel E, De Bruyne K, et al. mBio 2018. Nov 13;9(6):e02112-18	Bangladesh_tanmoy_2005	#N/A	#707eec
ERR2663715	2005	PRJEB27394	Asia	South_Asia	Bangladesh	L1	Tanmoy AM, Westeel E, De Bruyne K, et al. mBio 2018. Nov 13;9(6):e02112-18	Bangladesh_tanmoy_2005	#N/A	#707eec
ERR2663716	2005	PRJEB27394	Asia	South_Asia	Bangladesh	L1	Tanmoy AM, Westeel E, De Bruyne K, et al. mBio 2018. Nov 13;9(6):e02112-18	Bangladesh_tanmoy_2005	#N/A	#707eec
ERR2663717	2006	PRJEB27394	Asia	South_Asia	Bangladesh	L1	Tanmoy AM, Westeel E, De Bruyne K, et al. mBio 2018. Nov 13;9(6):e02112-18	Bangladesh_tanmoy_2006	#N/A	#707eec
ERR2663718	2006	PRJEB27394	Asia	South_Asia	Bangladesh	L1	Tanmoy AM, Westeel E, De Bruyne K, et al. mBio 2018. Nov 13;9(6):e02112-18	Bangladesh_tanmoy_2006	#N/A	#707eec
ERR2663721	2006	PRJEB27394	Asia	South_Asia	Bangladesh	L1	Tanmoy AM, Westeel E, De Bruyne K, et al. mBio 2018. Nov 13;9(6):e02112-18	Bangladesh_tanmoy_2006	#N/A	#707eec
ERR2663722	2006	PRJEB27394	Asia	South_Asia	Bangladesh	L1	Tanmoy AM, Westeel E, De Bruyne K, et al. mBio 2018. Nov 13;9(6):e02112-18	Bangladesh_tanmoy_2006	#N/A	#707eec
ERR2663723	2007	PRJEB27394	Asia	South_Asia	Bangladesh	Unkown	Tanmoy AM, Westeel E, De Bruyne K, et al. mBio 2018. Nov 13;9(6):e02112-18	Bangladesh_tanmoy_2007	#N/A	#e6e6e6
ERR2663726	2007	PRJEB27394	Asia	South_Asia	Bangladesh	L1	Tanmoy AM, Westeel E, De Bruyne K, et al. mBio 2018. Nov 13;9(6):e02112-18	Bangladesh_tanmoy_2007	#N/A	#707eec
ERR2663727	2007	PRJEB27394	Asia	South_Asia	Bangladesh	L1	Tanmoy AM, Westeel E, De Bruyne K, et al. mBio 2018. Nov 13;9(6):e02112-18	Bangladesh_tanmoy_2007	#N/A	#707eec
ERR2663728	2007	PRJEB27394	Asia	South_Asia	Bangladesh	L1	Tanmoy AM, Westeel E, De Bruyne K, et al. mBio 2018. Nov 13;9(6):e02112-18	Bangladesh_tanmoy_2007	#N/A	#707eec
ERR2663729	2007	PRJEB27394	Asia	South_Asia	Bangladesh	L1	Tanmoy AM, Westeel E, De Bruyne K, et al. mBio 2018. Nov 13;9(6):e02112-18	Bangladesh_tanmoy_2007	#N/A	#707eec
ERR2663732	2013	PRJEB27394	Asia	South_Asia	Bangladesh	L1	Tanmoy AM, Westeel E, De Bruyne K, et al. mBio 2018. Nov 13;9(6):e02112-18	Bangladesh_tanmoy_2013	#N/A	#707eec
ERR2663733	2013	PRJEB27394	Asia	South_Asia	Bangladesh	L1	Tanmoy AM, Westeel E, De Bruyne K, et al. mBio 2018. Nov 13;9(6):e02112-18	Bangladesh_tanmoy_2013	#N/A	#707eec
ERR2663734	2013	PRJEB27394	Asia	South_Asia	Bangladesh	Bd	Tanmoy AM, Westeel E, De Bruyne K, et al. mBio 2018. Nov 13;9(6):e02112-18	Bangladesh_tanmoy_2013	#N/A	#db7107
ERR2663745	2013	PRJEB27394	Asia	South_Asia	Bangladesh	Bd	Tanmoy AM, Westeel E, De Bruyne K, et al. mBio 2018. Nov 13;9(6):e02112-18	Bangladesh_tanmoy_2013	#N/A	#db7107
ERR2663748	2013	PRJEB27394	Asia	South_Asia	Bangladesh	L1	Tanmoy AM, Westeel E, De Bruyne K, et al. mBio 2018. Nov 13;9(6):e02112-18	Bangladesh_tanmoy_2013	#N/A	#707eec
ERR2663757	2009	PRJEB27394	Asia	South_Asia	Bangladesh	L1	Tanmoy AM, Westeel E, De Bruyne K, et al. mBio 2018. Nov 13;9(6):e02112-18	Bangladesh_tanmoy_2009	#N/A	#707eec
ERR2663758	2012	PRJEB27394	Asia	South_Asia	Bangladesh	Bd	Tanmoy AM, Westeel E, De Bruyne K, et al. mBio 2018. Nov 13;9(6):e02112-18	Bangladesh_tanmoy_2012	#N/A	#db7107
ERR2663759	2009	PRJEB27394	Asia	South_Asia	Bangladesh	L2	Tanmoy AM, Westeel E, De Bruyne K, et al. mBio 2018. Nov 13;9(6):e02112-18	Bangladesh_tanmoy_2009	#N/A	#005f82
ERR2663760	2012	PRJEB27394	Asia	South_Asia	Bangladesh	L1	Tanmoy AM, Westeel E, De Bruyne K, et al. mBio 2018. Nov 13;9(6):e02112-18	Bangladesh_tanmoy_2012	#N/A	#707eec
ERR2663761	2010	PRJEB27394	Asia	South_Asia	Bangladesh	Bd	Tanmoy AM, Westeel E, De Bruyne K, et al. mBio 2018. Nov 13;9(6):e02112-18	Bangladesh_tanmoy_2010	#N/A	#db7107
ERR2663762	2013	PRJEB27394	Asia	South_Asia	Bangladesh	L1	Tanmoy AM, Westeel E, De Bruyne K, et al. mBio 2018. Nov 13;9(6):e02112-18	Bangladesh_tanmoy_2013	#N/A	#707eec
ERR2663763	2013	PRJEB27394	Asia	South_Asia	Bangladesh	L1	Tanmoy AM, Westeel E, De Bruyne K, et al. mBio 2018. Nov 13;9(6):e02112-18	Bangladesh_tanmoy_2013	#N/A	#707eec
ERR2663764	2010	PRJEB27394	Asia	South_Asia	Bangladesh	L1	Tanmoy AM, Westeel E, De Bruyne K, et al. mBio 2018. Nov 13;9(6):e02112-18	Bangladesh_tanmoy_2010	#N/A	#707eec
ERR2663765	2013	PRJEB27394	Asia	South_Asia	Bangladesh	L1	Tanmoy AM, Westeel E, De Bruyne K, et al. mBio 2018. Nov 13;9(6):e02112-18	Bangladesh_tanmoy_2013	#N/A	#707eec
ERR2663766	2010	PRJEB27394	Asia	South_Asia	Bangladesh	L1	Tanmoy AM, Westeel E, De Bruyne K, et al. mBio 2018. Nov 13;9(6):e02112-18	Bangladesh_tanmoy_2010	#N/A	#707eec
ERR2663771	2010	PRJEB27394	Asia	South_Asia	Bangladesh	L1	Tanmoy AM, Westeel E, De Bruyne K, et al. mBio 2018. Nov 13;9(6):e02112-18	Bangladesh_tanmoy_2010	#N/A	#707eec
ERR2663774	2013	PRJEB27394	Asia	South_Asia	Bangladesh	L1	Tanmoy AM, Westeel E, De Bruyne K, et al. mBio 2018. Nov 13;9(6):e02112-18	Bangladesh_tanmoy_2013	#N/A	#707eec
ERR2663791	2011	PRJEB27394	Asia	South_Asia	Bangladesh	L1	Tanmoy AM, Westeel E, De Bruyne K, et al. mBio 2018. Nov 13;9(6):e02112-18	Bangladesh_tanmoy_2011	#N/A	#707eec
ERR2663792	2002	PRJEB27394	Asia	South_Asia	Bangladesh	L1	Tanmoy AM, Westeel E, De Bruyne K, et al. mBio 2018. Nov 13;9(6):e02112-18	Bangladesh_tanmoy_2002	#N/A	#707eec
ERR2663793	2012	PRJEB27394	Asia	South_Asia	Bangladesh	Bd	Tanmoy AM, Westeel E, De Bruyne K, et al. mBio 2018. Nov 13;9(6):e02112-18	Bangladesh_tanmoy_2012	#N/A	#db7107
ERR2663794	2001	PRJEB27394	Asia	South_Asia	Bangladesh	Bd	Tanmoy AM, Westeel E, De Bruyne K, et al. mBio 2018. Nov 13;9(6):e02112-18	Bangladesh_tanmoy_2001	#N/A	#db7107
ERR2663800	2012	PRJEB27394	Asia	South_Asia	Bangladesh	L1	Tanmoy AM, Westeel E, De Bruyne K, et al. mBio 2018. Nov 13;9(6):e02112-18	Bangladesh_tanmoy_2012	#N/A	#707eec
ERR2663801	2012	PRJEB27394	Asia	South_Asia	Bangladesh	L1	Tanmoy AM, Westeel E, De Bruyne K, et al. mBio 2018. Nov 13;9(6):e02112-18	Bangladesh_tanmoy_2012	#N/A	#707eec
ERR2663805	2013	PRJEB27394	Asia	South_Asia	Bangladesh	Bd	Tanmoy AM, Westeel E, De Bruyne K, et al. mBio 2018. Nov 13;9(6):e02112-18	Bangladesh_tanmoy_2013	#N/A	#db7107
ERR2663825	2011	PRJEB27394	Asia	South_Asia	Bangladesh	L1	Tanmoy AM, Westeel E, De Bruyne K, et al. mBio 2018. Nov 13;9(6):e02112-18	Bangladesh_tanmoy_2011	#N/A	#707eec
ERR2663829	2011	PRJEB27394	Asia	South_Asia	Bangladesh	L1	Tanmoy AM, Westeel E, De Bruyne K, et al. mBio 2018. Nov 13;9(6):e02112-18	Bangladesh_tanmoy_2011	#N/A	#707eec
ERR2663830	2011	PRJEB27394	Asia	South_Asia	Bangladesh	L1	Tanmoy AM, Westeel E, De Bruyne K, et al. mBio 2018. Nov 13;9(6):e02112-18	Bangladesh_tanmoy_2011	#N/A	#707eec
ERR2663831	2011	PRJEB27394	Asia	South_Asia	Bangladesh	L1	Tanmoy AM, Westeel E, De Bruyne K, et al. mBio 2018. Nov 13;9(6):e02112-18	Bangladesh_tanmoy_2011	#N/A	#707eec
ERR2663832	2011	PRJEB27394	Asia	South_Asia	Bangladesh	L1	Tanmoy AM, Westeel E, De Bruyne K, et al. mBio 2018. Nov 13;9(6):e02112-18	Bangladesh_tanmoy_2011	#N/A	#707eec
ERR2663833	2011	PRJEB27394	Asia	South_Asia	Bangladesh	L1	Tanmoy AM, Westeel E, De Bruyne K, et al. mBio 2018. Nov 13;9(6):e02112-18	Bangladesh_tanmoy_2011	#N/A	#707eec
ERR2663836	2011	PRJEB27394	Asia	South_Asia	Bangladesh	Bd	Tanmoy AM, Westeel E, De Bruyne K, et al. mBio 2018. Nov 13;9(6):e02112-18	Bangladesh_tanmoy_2011	#N/A	#db7107
ERR2663839	2012	PRJEB27394	Asia	South_Asia	Bangladesh	L1	Tanmoy AM, Westeel E, De Bruyne K, et al. mBio 2018. Nov 13;9(6):e02112-18	Bangladesh_tanmoy_2012	#N/A	#707eec
ERR2663840	2012	PRJEB27394	Asia	South_Asia	Bangladesh	L1	Tanmoy AM, Westeel E, De Bruyne K, et al. mBio 2018. Nov 13;9(6):e02112-18	Bangladesh_tanmoy_2012	#N/A	#707eec
ERR2663843	2012	PRJEB27394	Asia	South_Asia	Bangladesh	L1	Tanmoy AM, Westeel E, De Bruyne K, et al. mBio 2018. Nov 13;9(6):e02112-18	Bangladesh_tanmoy_2012	#N/A	#707eec
ERR2663846	2013	PRJEB27394	Asia	South_Asia	Bangladesh	L1	Tanmoy AM, Westeel E, De Bruyne K, et al. mBio 2018. Nov 13;9(6):e02112-18	Bangladesh_tanmoy_2013	#N/A	#707eec
ERR2663847	2013	PRJEB27394	Asia	South_Asia	Bangladesh	L1	Tanmoy AM, Westeel E, De Bruyne K, et al. mBio 2018. Nov 13;9(6):e02112-18	Bangladesh_tanmoy_2013	#N/A	#707eec
ERR2663848	2013	PRJEB27394	Asia	South_Asia	Bangladesh	L1	Tanmoy AM, Westeel E, De Bruyne K, et al. mBio 2018. Nov 13;9(6):e02112-18	Bangladesh_tanmoy_2013	#N/A	#707eec
ERR2663849	2012	PRJEB27394	Asia	South_Asia	Bangladesh	L1	Tanmoy AM, Westeel E, De Bruyne K, et al. mBio 2018. Nov 13;9(6):e02112-18	Bangladesh_tanmoy_2012	#N/A	#707eec
ERR2663852	2013	PRJEB27394	Asia	South_Asia	Bangladesh	Bd	Tanmoy AM, Westeel E, De Bruyne K, et al. mBio 2018. Nov 13;9(6):e02112-18	Bangladesh_tanmoy_2013	#N/A	#db7107
ERR2663858	2013	PRJEB27394	Asia	South_Asia	Bangladesh	L1	Tanmoy AM, Westeel E, De Bruyne K, et al. mBio 2018. Nov 13;9(6):e02112-18	Bangladesh_tanmoy_2013	#N/A	#707eec
ERR2663859	2013	PRJEB27394	Asia	South_Asia	Bangladesh	L1	Tanmoy AM, Westeel E, De Bruyne K, et al. mBio 2018. Nov 13;9(6):e02112-18	Bangladesh_tanmoy_2013	#N/A	#707eec
ERR2663860	2013	PRJEB27394	Asia	South_Asia	Bangladesh	L1	Tanmoy AM, Westeel E, De Bruyne K, et al. mBio 2018. Nov 13;9(6):e02112-18	Bangladesh_tanmoy_2013	#N/A	#707eec
ERR2663861	2013	PRJEB27394	Asia	South_Asia	Bangladesh	L1	Tanmoy AM, Westeel E, De Bruyne K, et al. mBio 2018. Nov 13;9(6):e02112-18	Bangladesh_tanmoy_2013	#N/A	#707eec
ERR2663864	2006	PRJEB27394	Asia	South_Asia	Bangladesh	L1	Tanmoy AM, Westeel E, De Bruyne K, et al. mBio 2018. Nov 13;9(6):e02112-18	Bangladesh_tanmoy_2006	#N/A	#707eec
ERR2663871	2006	PRJEB27394	Asia	South_Asia	Bangladesh	L1	Tanmoy AM, Westeel E, De Bruyne K, et al. mBio 2018. Nov 13;9(6):e02112-18	Bangladesh_tanmoy_2006	#N/A	#707eec
ERR2663875	2009	PRJEB27394	Asia	South_Asia	Bangladesh	L1	Tanmoy AM, Westeel E, De Bruyne K, et al. mBio 2018. Nov 13;9(6):e02112-18	Bangladesh_tanmoy_2009	#N/A	#707eec
ERR2663876	2009	PRJEB27394	Asia	South_Asia	Bangladesh	L1	Tanmoy AM, Westeel E, De Bruyne K, et al. mBio 2018. Nov 13;9(6):e02112-18	Bangladesh_tanmoy_2009	#N/A	#707eec
ERR2663880	2009	PRJEB27394	Asia	South_Asia	Bangladesh	L1	Tanmoy AM, Westeel E, De Bruyne K, et al. mBio 2018. Nov 13;9(6):e02112-18	Bangladesh_tanmoy_2009	#N/A	#707eec
ERR2663883	2009	PRJEB27394	Asia	South_Asia	Bangladesh	Unkown	Tanmoy AM, Westeel E, De Bruyne K, et al. mBio 2018. Nov 13;9(6):e02112-18	Bangladesh_tanmoy_2009	#N/A	#e6e6e6
ERR2663884	2009	PRJEB27394	Asia	South_Asia	Bangladesh	L1	Tanmoy AM, Westeel E, De Bruyne K, et al. mBio 2018. Nov 13;9(6):e02112-18	Bangladesh_tanmoy_2009	#N/A	#707eec
ERR2663885	2009	PRJEB27394	Asia	South_Asia	Bangladesh	Bd	Tanmoy AM, Westeel E, De Bruyne K, et al. mBio 2018. Nov 13;9(6):e02112-18	Bangladesh_tanmoy_2009	#N/A	#db7107
ERR2663891	2009	PRJEB27394	Asia	South_Asia	Bangladesh	Bd	Tanmoy AM, Westeel E, De Bruyne K, et al. mBio 2018. Nov 13;9(6):e02112-18	Bangladesh_tanmoy_2009	#N/A	#db7107
ERR2663896	2010	PRJEB27394	Asia	South_Asia	Bangladesh	L1	Tanmoy AM, Westeel E, De Bruyne K, et al. mBio 2018. Nov 13;9(6):e02112-18	Bangladesh_tanmoy_2010	#N/A	#707eec
ERR2663907	2005	PRJEB27394	Asia	South_Asia	Bangladesh	Bd	Tanmoy AM, Westeel E, De Bruyne K, et al. mBio 2018. Nov 13;9(6):e02112-18	Bangladesh_tanmoy_2005	#N/A	#db7107
ERR2663908	2010	PRJEB27394	Asia	South_Asia	Bangladesh	L1	Tanmoy AM, Westeel E, De Bruyne K, et al. mBio 2018. Nov 13;9(6):e02112-18	Bangladesh_tanmoy_2010	#N/A	#707eec
ERR2663909	2006	PRJEB27394	Asia	South_Asia	Bangladesh	L1	Tanmoy AM, Westeel E, De Bruyne K, et al. mBio 2018. Nov 13;9(6):e02112-18	Bangladesh_tanmoy_2006	#N/A	#707eec
ERR2663910	2010	PRJEB27394	Asia	South_Asia	Bangladesh	L1	Tanmoy AM, Westeel E, De Bruyne K, et al. mBio 2018. Nov 13;9(6):e02112-18	Bangladesh_tanmoy_2010	#N/A	#707eec
ERR2663911	2006	PRJEB27394	Asia	South_Asia	Bangladesh	L1	Tanmoy AM, Westeel E, De Bruyne K, et al. mBio 2018. Nov 13;9(6):e02112-18	Bangladesh_tanmoy_2006	#N/A	#707eec
ERR2663918	2011	PRJEB27394	Asia	South_Asia	Bangladesh	Bd	Tanmoy AM, Westeel E, De Bruyne K, et al. mBio 2018. Nov 13;9(6):e02112-18	Bangladesh_tanmoy_2011	#N/A	#db7107
ERR2663923	2011	PRJEB27394	Asia	South_Asia	Bangladesh	L1	Tanmoy AM, Westeel E, De Bruyne K, et al. mBio 2018. Nov 13;9(6):e02112-18	Bangladesh_tanmoy_2011	#N/A	#707eec
ERR2663924	2008	PRJEB27394	Asia	South_Asia	Bangladesh	L1	Tanmoy AM, Westeel E, De Bruyne K, et al. mBio 2018. Nov 13;9(6):e02112-18	Bangladesh_tanmoy_2008	#N/A	#707eec
ERR2663931	2004	PRJEB27394	Asia	South_Asia	Bangladesh	L1	Tanmoy AM, Westeel E, De Bruyne K, et al. mBio 2018. Nov 13;9(6):e02112-18	Bangladesh_tanmoy_2004	#N/A	#707eec
ERR2663932	2011	PRJEB27394	Asia	South_Asia	Bangladesh	L1	Tanmoy AM, Westeel E, De Bruyne K, et al. mBio 2018. Nov 13;9(6):e02112-18	Bangladesh_tanmoy_2011	#N/A	#707eec
ERR2663947	2006	PRJEB27394	Asia	South_Asia	Bangladesh	Bd	Tanmoy AM, Westeel E, De Bruyne K, et al. mBio 2018. Nov 13;9(6):e02112-18	Bangladesh_tanmoy_2006	#N/A	#db7107
ERR2663948	2011	PRJEB27394	Asia	South_Asia	Bangladesh	L1	Tanmoy AM, Westeel E, De Bruyne K, et al. mBio 2018. Nov 13;9(6):e02112-18	Bangladesh_tanmoy_2011	#N/A	#707eec
ERR2663949	2006	PRJEB27394	Asia	South_Asia	Bangladesh	L1	Tanmoy AM, Westeel E, De Bruyne K, et al. mBio 2018. Nov 13;9(6):e02112-18	Bangladesh_tanmoy_2006	#N/A	#707eec
ERR2663950	2011	PRJEB27394	Asia	South_Asia	Bangladesh	L1	Tanmoy AM, Westeel E, De Bruyne K, et al. mBio 2018. Nov 13;9(6):e02112-18	Bangladesh_tanmoy_2011	#N/A	#707eec
ERR2663957	2011	PRJEB27394	Asia	South_Asia	Bangladesh	L1	Tanmoy AM, Westeel E, De Bruyne K, et al. mBio 2018. Nov 13;9(6):e02112-18	Bangladesh_tanmoy_2011	#N/A	#707eec
ERR2663958	2007	PRJEB27394	Asia	South_Asia	Bangladesh	L1	Tanmoy AM, Westeel E, De Bruyne K, et al. mBio 2018. Nov 13;9(6):e02112-18	Bangladesh_tanmoy_2007	#N/A	#707eec
ERR2663959	2011	PRJEB27394	Asia	South_Asia	Bangladesh	L1	Tanmoy AM, Westeel E, De Bruyne K, et al. mBio 2018. Nov 13;9(6):e02112-18	Bangladesh_tanmoy_2011	#N/A	#707eec
ERR2663960	2007	PRJEB27394	Asia	South_Asia	Bangladesh	Bd	Tanmoy AM, Westeel E, De Bruyne K, et al. mBio 2018. Nov 13;9(6):e02112-18	Bangladesh_tanmoy_2007	#N/A	#db7107
ERR2663961	2012	PRJEB27394	Asia	South_Asia	Bangladesh	Bd	Tanmoy AM, Westeel E, De Bruyne K, et al. mBio 2018. Nov 13;9(6):e02112-18	Bangladesh_tanmoy_2012	#N/A	#db7107
ERR2663962	2012	PRJEB27394	Asia	South_Asia	Bangladesh	L1	Tanmoy AM, Westeel E, De Bruyne K, et al. mBio 2018. Nov 13;9(6):e02112-18	Bangladesh_tanmoy_2012	#N/A	#707eec
ERR2663966	2012	PRJEB27394	Asia	South_Asia	Bangladesh	L1	Tanmoy AM, Westeel E, De Bruyne K, et al. mBio 2018. Nov 13;9(6):e02112-18	Bangladesh_tanmoy_2012	#N/A	#707eec
ERR2663970	2007	PRJEB27394	Asia	South_Asia	Bangladesh	Bd	Tanmoy AM, Westeel E, De Bruyne K, et al. mBio 2018. Nov 13;9(6):e02112-18	Bangladesh_tanmoy_2007	#N/A	#db7107
ERR2663973	2012	PRJEB27394	Asia	South_Asia	Bangladesh	Bd	Tanmoy AM, Westeel E, De Bruyne K, et al. mBio 2018. Nov 13;9(6):e02112-18	Bangladesh_tanmoy_2012	#N/A	#db7107
ERR2663974	2007	PRJEB27394	Asia	South_Asia	Bangladesh	L1	Tanmoy AM, Westeel E, De Bruyne K, et al. mBio 2018. Nov 13;9(6):e02112-18	Bangladesh_tanmoy_2007	#N/A	#707eec
ERR2663975	2012	PRJEB27394	Asia	South_Asia	Bangladesh	L1	Tanmoy AM, Westeel E, De Bruyne K, et al. mBio 2018. Nov 13;9(6):e02112-18	Bangladesh_tanmoy_2012	#N/A	#707eec
ERR2663982	2012	PRJEB27394	Asia	South_Asia	Bangladesh	Bd	Tanmoy AM, Westeel E, De Bruyne K, et al. mBio 2018. Nov 13;9(6):e02112-18	Bangladesh_tanmoy_2012	#N/A	#db7107
ERR2663983	2008	PRJEB27394	Asia	South_Asia	Bangladesh	Bd	Tanmoy AM, Westeel E, De Bruyne K, et al. mBio 2018. Nov 13;9(6):e02112-18	Bangladesh_tanmoy_2008	#N/A	#db7107
ERR2663986	2008	PRJEB27394	Asia	South_Asia	Bangladesh	L1	Tanmoy AM, Westeel E, De Bruyne K, et al. mBio 2018. Nov 13;9(6):e02112-18	Bangladesh_tanmoy_2008	#N/A	#707eec
ERR2663991	2012	PRJEB27394	Asia	South_Asia	Bangladesh	Bd	Tanmoy AM, Westeel E, De Bruyne K, et al. mBio 2018. Nov 13;9(6):e02112-18	Bangladesh_tanmoy_2012	#N/A	#db7107
ERR2663992	2008	PRJEB27394	Asia	South_Asia	Bangladesh	L1	Tanmoy AM, Westeel E, De Bruyne K, et al. mBio 2018. Nov 13;9(6):e02112-18	Bangladesh_tanmoy_2008	#N/A	#707eec
ERR2663993	2012	PRJEB27394	Asia	South_Asia	Bangladesh	L1	Tanmoy AM, Westeel E, De Bruyne K, et al. mBio 2018. Nov 13;9(6):e02112-18	Bangladesh_tanmoy_2012	#N/A	#707eec
ERR2663994	2008	PRJEB27394	Asia	South_Asia	Bangladesh	Bd	Tanmoy AM, Westeel E, De Bruyne K, et al. mBio 2018. Nov 13;9(6):e02112-18	Bangladesh_tanmoy_2008	#N/A	#db7107
ERR2663999	2005	PRJEB27394	Asia	South_Asia	Bangladesh	L1	Tanmoy AM, Westeel E, De Bruyne K, et al. mBio 2018. Nov 13;9(6):e02112-18	Bangladesh_tanmoy_2005	#N/A	#707eec
10060_5_2	2012	PRJEB3215	Asia	SE_Asia	Cambodia	L1	Wong VK, Baker S, Pickard DJ, et al. Nat Genet 2015. 47(6):632-639.	Cambodia_2012	H58L1C*	#707eec
10060_5_3	2012	PRJEB3215	Asia	SE_Asia	Cambodia	L1	Wong VK, Baker S, Pickard DJ, et al. Nat Genet 2015. 47(6):632-639.	Cambodia_2012	H58L1C*	#707eec
10060_5_4	2012	PRJEB3215	Asia	SE_Asia	Cambodia	L1	Wong VK, Baker S, Pickard DJ, et al. Nat Genet 2015. 47(6):632-639.	Cambodia_2012	H58L1C*	#707eec
10060_5_5	2012	PRJEB3215	Asia	SE_Asia	Cambodia	L1	Wong VK, Baker S, Pickard DJ, et al. Nat Genet 2015. 47(6):632-639.	Cambodia_2012	H58L1C*	#707eec
10060_5_87	2011	PRJEB3215	Asia	South_Asia	Bangladesh	Unkown	Wong VK, Baker S, Pickard DJ, et al. Nat Genet 2015. 47(6):632-639.	Bangladesh_2011	H58L1B*	#e6e6e6
10060_5_88	2011	PRJEB3215	Asia	South_Asia	Bangladesh	Bd	Wong VK, Baker S, Pickard DJ, et al. Nat Genet 2015. 47(6):632-639.	Bangladesh_2011	H58*	#db7107
10060_5_89	2011	PRJEB3215	Asia	South_Asia	Bangladesh	L1	Wong VK, Baker S, Pickard DJ, et al. Nat Genet 2015. 47(6):632-639.	Bangladesh_2011	H58L1B*	#707eec
10060_5_90	2011	PRJEB3215	Asia	South_Asia	Bangladesh	L1	Wong VK, Baker S, Pickard DJ, et al. Nat Genet 2015. 47(6):632-639.	Bangladesh_2011	H58L1B*	#707eec
10060_5_91	2011	PRJEB3215	Asia	South_Asia	Bangladesh	Bd	Wong VK, Baker S, Pickard DJ, et al. Nat Genet 2015. 47(6):632-639.	Bangladesh_2011	H58*	#db7107
10060_5_92	2011	PRJEB3215	Asia	South_Asia	Bangladesh	Bd	Wong VK, Baker S, Pickard DJ, et al. Nat Genet 2015. 47(6):632-639.	Bangladesh_2011	H58*	#db7107
10060_5_93	2008	PRJEB3215	Asia	South_Asia	Bangladesh	L1	Wong VK, Baker S, Pickard DJ, et al. Nat Genet 2015. 47(6):632-639.	Bangladesh_2008	H58L1B*	#707eec
10060_5_94	2012	PRJEB3215	Asia	South_Asia	Bangladesh	L1	Wong VK, Baker S, Pickard DJ, et al. Nat Genet 2015. 47(6):632-639.	Bangladesh_2012	H58L1B*	#707eec
10060_6_28	2009	PRJEB3215	Asia	SE_Asia	Laos	L1	Wong VK, Baker S, Pickard DJ, et al. Nat Genet 2015. 47(6):632-639.	Laos_2009	H58L1C*	#707eec
10060_6_31	2008	PRJEB3215	Asia	SE_Asia	Laos	L1	Wong VK, Baker S, Pickard DJ, et al. Nat Genet 2015. 47(6):632-639.	Laos_2008	H58L1C*	#707eec
10060_6_33	2010	PRJEB3215	Asia	SE_Asia	Laos	L1	Wong VK, Baker S, Pickard DJ, et al. Nat Genet 2015. 47(6):632-639.	Laos_2010	H58L1C*	#707eec
10060_6_36	2003	PRJEB3215	Asia	SE_Asia	Laos	L1	Wong VK, Baker S, Pickard DJ, et al. Nat Genet 2015. 47(6):632-639.	Laos_2003	H58L1C*	#707eec
10060_6_38	2003	PRJEB3215	Asia	SE_Asia	Laos	L1	Wong VK, Baker S, Pickard DJ, et al. Nat Genet 2015. 47(6):632-639.	Laos_2003	H58L1C*	#707eec
10060_6_39	2003	PRJEB3215	Asia	SE_Asia	Laos	L1	Wong VK, Baker S, Pickard DJ, et al. Nat Genet 2015. 47(6):632-639.	Laos_2003	H58L1C*	#707eec
10060_6_4	2008	PRJEB3215	Asia	SE_Asia	Laos	L1	Wong VK, Baker S, Pickard DJ, et al. Nat Genet 2015. 47(6):632-639.	Laos_2008	H58L1C*	#707eec
10060_6_47	2003	PRJEB3215	Asia	SE_Asia	Laos	L1	Wong VK, Baker S, Pickard DJ, et al. Nat Genet 2015. 47(6):632-639.	Laos_2003	H58L1C*	#707eec
10060_6_49	2003	PRJEB3215	Asia	SE_Asia	Laos	L1	Wong VK, Baker S, Pickard DJ, et al. Nat Genet 2015. 47(6):632-639.	Laos_2003	H58L1C*	#707eec
10060_6_50	2003	PRJEB3215	Asia	SE_Asia	Laos	L1	Wong VK, Baker S, Pickard DJ, et al. Nat Genet 2015. 47(6):632-639.	Laos_2003	H58L1C*	#707eec
10060_6_54	2004	PRJEB3215	Asia	SE_Asia	Laos	L1	Wong VK, Baker S, Pickard DJ, et al. Nat Genet 2015. 47(6):632-639.	Laos_2004	H58L1C*	#707eec
10060_6_55	2004	PRJEB3215	Asia	SE_Asia	Laos	L1	Wong VK, Baker S, Pickard DJ, et al. Nat Genet 2015. 47(6):632-639.	Laos_2004	H58L1C*	#707eec
10060_6_71	2008	PRJEB3215	Africa	East_Africa	Tanzania	L1	Wong VK, Baker S, Pickard DJ, et al. Nat Genet 2015. 47(6):632-639.	Tanzania_2008	H58L1B*	#707eec
10060_6_72	2008	PRJEB3215	Africa	East_Africa	Tanzania	L1	Wong VK, Baker S, Pickard DJ, et al. Nat Genet 2015. 47(6):632-639.	Tanzania_2008	H58L1B*	#707eec
10060_6_75	2008	PRJEB3215	Africa	East_Africa	Tanzania	L1	Wong VK, Baker S, Pickard DJ, et al. Nat Genet 2015. 47(6):632-639.	Tanzania_2008	H58L1B*	#707eec
10060_6_77	2008	PRJEB3215	Africa	East_Africa	Tanzania	L1	Wong VK, Baker S, Pickard DJ, et al. Nat Genet 2015. 47(6):632-639.	Tanzania_2008	H58L1B*	#707eec
10060_6_78	2008	PRJEB3215	Africa	East_Africa	Tanzania	L1	Wong VK, Baker S, Pickard DJ, et al. Nat Genet 2015. 47(6):632-639.	Tanzania_2008	H58L1B*	#707eec
10060_6_79	2008	PRJEB3215	Africa	East_Africa	Tanzania	L1	Wong VK, Baker S, Pickard DJ, et al. Nat Genet 2015. 47(6):632-639.	Tanzania_2008	H58L1B*	#707eec
10060_6_80	2008	PRJEB3215	Africa	East_Africa	Tanzania	L1	Wong VK, Baker S, Pickard DJ, et al. Nat Genet 2015. 47(6):632-639.	Tanzania_2008	H58L1B*	#707eec
10060_6_81	2008	PRJEB3215	Africa	East_Africa	Tanzania	L1	Wong VK, Baker S, Pickard DJ, et al. Nat Genet 2015. 47(6):632-639.	Tanzania_2008	H58L1B*	#707eec
10060_6_82	2008	PRJEB3215	Africa	East_Africa	Tanzania	L1	Wong VK, Baker S, Pickard DJ, et al. Nat Genet 2015. 47(6):632-639.	Tanzania_2008	H58L1B*	#707eec
10060_6_83	2008	PRJEB3215	Africa	East_Africa	Tanzania	L1	Wong VK, Baker S, Pickard DJ, et al. Nat Genet 2015. 47(6):632-639.	Tanzania_2008	H58L1B*	#707eec
10060_6_85	2006	PRJEB3215	Asia	Western_Asia	Iraq	L1	Wong VK, Baker S, Pickard DJ, et al. Nat Genet 2015. 47(6):632-639.	Iraq_2006	H58L1B*	#707eec
10060_6_86	2009	PRJEB3215	Asia	Western_Asia	Iraq	L1	Wong VK, Baker S, Pickard DJ, et al. Nat Genet 2015. 47(6):632-639.	Iraq_2009	H58L1B*	#707eec
10060_6_87	2008	PRJEB3215	Asia	Western_Asia	Iraq	L1	Wong VK, Baker S, Pickard DJ, et al. Nat Genet 2015. 47(6):632-639.	Iraq_2008	H58L1B*	#707eec
10060_6_88	2010	PRJEB3215	Asia	Western_Asia	Iraq	L1	Wong VK, Baker S, Pickard DJ, et al. Nat Genet 2015. 47(6):632-639.	Iraq_2010	H58L1B*	#707eec
10060_6_89	2007	PRJEB3215	Asia	Western_Asia	Iraq	L1	Wong VK, Baker S, Pickard DJ, et al. Nat Genet 2015. 47(6):632-639.	Iraq_2007	H58L1B*	#707eec
10060_6_90	2009	PRJEB3215	Asia	Western_Asia	Iraq	L1	Wong VK, Baker S, Pickard DJ, et al. Nat Genet 2015. 47(6):632-639.	Iraq_2009	H58L1B*	#707eec
10060_6_91	2008	PRJEB3215	Asia	Western_Asia	Iraq	L1	Wong VK, Baker S, Pickard DJ, et al. Nat Genet 2015. 47(6):632-639.	Iraq_2008	H58L1B*	#707eec
10060_6_92	2009	PRJEB3215	Asia	Western_Asia	Iraq	L1	Wong VK, Baker S, Pickard DJ, et al. Nat Genet 2015. 47(6):632-639.	Iraq_2009	H58L1B*	#707eec
10060_6_93	2008	PRJEB3215	Asia	Western_Asia	Iraq	L1	Wong VK, Baker S, Pickard DJ, et al. Nat Genet 2015. 47(6):632-639.	Iraq_2008	H58L1B*	#707eec
10071_3_1	2012	PRJEB3215	Asia	South_Asia	Bangladesh	Bd	Wong VK, Baker S, Pickard DJ, et al. Nat Genet 2015. 47(6):632-639.	Bangladesh_2012	H58*	#db7107
10071_3_11	2012	PRJEB3215	Asia	South_Asia	Bangladesh	L1	Wong VK, Baker S, Pickard DJ, et al. Nat Genet 2015. 47(6):632-639.	Bangladesh_2012	H58L1B*	#707eec
10071_3_13	2012	PRJEB3215	Asia	South_Asia	Bangladesh	L1	Wong VK, Baker S, Pickard DJ, et al. Nat Genet 2015. 47(6):632-639.	Bangladesh_2012	H58L1B*	#707eec
10071_3_14	2012	PRJEB3215	Asia	South_Asia	Bangladesh	L1	Wong VK, Baker S, Pickard DJ, et al. Nat Genet 2015. 47(6):632-639.	Bangladesh_2012	H58L1B*	#707eec
10071_3_17	2012	PRJEB3215	Asia	South_Asia	Bangladesh	Bd	Wong VK, Baker S, Pickard DJ, et al. Nat Genet 2015. 47(6):632-639.	Bangladesh_2012	H58*	#db7107
10071_3_19	2012	PRJEB3215	Asia	South_Asia	Bangladesh	L1	Wong VK, Baker S, Pickard DJ, et al. Nat Genet 2015. 47(6):632-639.	Bangladesh_2012	H58L1B*	#707eec
10071_3_2	2012	PRJEB3215	Asia	South_Asia	Bangladesh	Bd	Wong VK, Baker S, Pickard DJ, et al. Nat Genet 2015. 47(6):632-639.	Bangladesh_2012	H58*	#db7107
10071_3_20	2012	PRJEB3215	Asia	South_Asia	Bangladesh	L2	Wong VK, Baker S, Pickard DJ, et al. Nat Genet 2015. 47(6):632-639.	Bangladesh_2012	H58L2*	#005f82
10071_3_21	2012	PRJEB3215	Asia	South_Asia	Bangladesh	Bd	Wong VK, Baker S, Pickard DJ, et al. Nat Genet 2015. 47(6):632-639.	Bangladesh_2012	H58*	#db7107
10071_3_26	2005	PRJEB3215	Africa	South_Africa	S.Africa	L1	Wong VK, Baker S, Pickard DJ, et al. Nat Genet 2015. 47(6):632-639.	S.Africa_2005	H58L1B*	#707eec
10071_3_47	2010	PRJEB3215	Africa	South_Africa	S.Africa	L1	Wong VK, Baker S, Pickard DJ, et al. Nat Genet 2015. 47(6):632-639.	S.Africa_2010	H58L1B*	#707eec
10071_3_50	2010	PRJEB3215	Africa	South_Africa	S.Africa	Bd	Wong VK, Baker S, Pickard DJ, et al. Nat Genet 2015. 47(6):632-639.	S.Africa_2010	H58*	#db7107
10071_3_58	2011	PRJEB3215	Africa	South_Africa	S.Africa	L1	Wong VK, Baker S, Pickard DJ, et al. Nat Genet 2015. 47(6):632-639.	S.Africa_2011	H58L1B*	#707eec
10071_3_60	2012	PRJEB3215	Africa	South_Africa	S.Africa	L1	Wong VK, Baker S, Pickard DJ, et al. Nat Genet 2015. 47(6):632-639.	S.Africa_2012	H58L1B*	#707eec
10071_3_8	2012	PRJEB3215	Asia	South_Asia	Bangladesh	L1	Wong VK, Baker S, Pickard DJ, et al. Nat Genet 2015. 47(6):632-639.	Bangladesh_2012	H58L1B*	#707eec
10071_8_62	2007	PRJEB3215	Africa	East_Africa	Kenya	L1	Wong VK, Baker S, Pickard DJ, et al. Nat Genet 2015. 47(6):632-639.	Kenya_2007	H58L1B*	#707eec
10071_8_63	2008	PRJEB3215	Africa	East_Africa	Kenya	L1	Wong VK, Baker S, Pickard DJ, et al. Nat Genet 2015. 47(6):632-639.	Kenya_2008	H58L1B*	#707eec
10071_8_64	2007	PRJEB3215	Africa	East_Africa	Kenya	L1	Wong VK, Baker S, Pickard DJ, et al. Nat Genet 2015. 47(6):632-639.	Kenya_2007	H58L1B*	#707eec
10071_8_65	2007	PRJEB3215	Africa	East_Africa	Kenya	L2	Wong VK, Baker S, Pickard DJ, et al. Nat Genet 2015. 47(6):632-639.	Kenya_2007	H58L2*	#005f82
10071_8_66	2007	PRJEB3215	Africa	East_Africa	Kenya	L2	Wong VK, Baker S, Pickard DJ, et al. Nat Genet 2015. 47(6):632-639.	Kenya_2007	H58L2*	#005f82
10071_8_67	2008	PRJEB3215	Africa	East_Africa	Kenya	L1	Wong VK, Baker S, Pickard DJ, et al. Nat Genet 2015. 47(6):632-639.	Kenya_2008	H58L1B*	#707eec
10071_8_68	2007	PRJEB3215	Africa	East_Africa	Kenya	L1	Wong VK, Baker S, Pickard DJ, et al. Nat Genet 2015. 47(6):632-639.	Kenya_2007	H58L1B*	#707eec
10071_8_69	2007	PRJEB3215	Africa	East_Africa	Kenya	L2	Wong VK, Baker S, Pickard DJ, et al. Nat Genet 2015. 47(6):632-639.	Kenya_2007	H58L2*	#005f82
10071_8_70	2008	PRJEB3215	Africa	East_Africa	Kenya	L1	Wong VK, Baker S, Pickard DJ, et al. Nat Genet 2015. 47(6):632-639.	Kenya_2008	H58L1B*	#707eec
10071_8_71	2009	PRJEB3215	Africa	East_Africa	Kenya	L1	Wong VK, Baker S, Pickard DJ, et al. Nat Genet 2015. 47(6):632-639.	Kenya_2009	H58L1B*	#707eec
10071_8_72	2007	PRJEB3215	Africa	East_Africa	Kenya	L1	Wong VK, Baker S, Pickard DJ, et al. Nat Genet 2015. 47(6):632-639.	Kenya_2007	H58L1B*	#707eec
10071_8_74	2008	PRJEB3215	Africa	East_Africa	Kenya	L1	Wong VK, Baker S, Pickard DJ, et al. Nat Genet 2015. 47(6):632-639.	Kenya_2008	H58L1B*	#707eec
10071_8_76	2007	PRJEB3215	Africa	East_Africa	Kenya	L1	Wong VK, Baker S, Pickard DJ, et al. Nat Genet 2015. 47(6):632-639.	Kenya_2007	H58L1B*	#707eec
10071_8_77	2007	PRJEB3215	Africa	East_Africa	Kenya	L2	Wong VK, Baker S, Pickard DJ, et al. Nat Genet 2015. 47(6):632-639.	Kenya_2007	H58L2*	#005f82
10071_8_78	2008	PRJEB3215	Africa	East_Africa	Kenya	L1	Wong VK, Baker S, Pickard DJ, et al. Nat Genet 2015. 47(6):632-639.	Kenya_2008	H58L1B*	#707eec
10071_8_79	2007	PRJEB3215	Africa	East_Africa	Kenya	L1	Wong VK, Baker S, Pickard DJ, et al. Nat Genet 2015. 47(6):632-639.	Kenya_2007	H58L1B*	#707eec
10071_8_80	2007	PRJEB3215	Africa	East_Africa	Kenya	L2	Wong VK, Baker S, Pickard DJ, et al. Nat Genet 2015. 47(6):632-639.	Kenya_2007	H58L2*	#005f82
10071_8_81	2007	PRJEB3215	Africa	East_Africa	Kenya	L2	Wong VK, Baker S, Pickard DJ, et al. Nat Genet 2015. 47(6):632-639.	Kenya_2007	H58L2*	#005f82
10071_8_82	2008	PRJEB3215	Africa	East_Africa	Kenya	L1	Wong VK, Baker S, Pickard DJ, et al. Nat Genet 2015. 47(6):632-639.	Kenya_2008	H58L1B*	#707eec
10071_8_83	2007	PRJEB3215	Africa	East_Africa	Kenya	L1	Wong VK, Baker S, Pickard DJ, et al. Nat Genet 2015. 47(6):632-639.	Kenya_2007	H58L1B*	#707eec
10071_8_88	2007	PRJEB3215	Africa	East_Africa	Kenya	L1	Wong VK, Baker S, Pickard DJ, et al. Nat Genet 2015. 47(6):632-639.	Kenya_2007	H58L1B*	#707eec
10071_8_89	2007	PRJEB3215	Africa	East_Africa	Kenya	L2	Wong VK, Baker S, Pickard DJ, et al. Nat Genet 2015. 47(6):632-639.	Kenya_2007	H58L2*	#005f82
10071_8_90	2009	PRJEB3215	Africa	East_Africa	Kenya	L1	Wong VK, Baker S, Pickard DJ, et al. Nat Genet 2015. 47(6):632-639.	Kenya_2009	H58L1B*	#707eec
10071_8_91	2008	PRJEB3215	Africa	East_Africa	Kenya	L1	Wong VK, Baker S, Pickard DJ, et al. Nat Genet 2015. 47(6):632-639.	Kenya_2008	H58L1B*	#707eec
10071_8_92	2008	PRJEB3215	Africa	East_Africa	Kenya	L2	Wong VK, Baker S, Pickard DJ, et al. Nat Genet 2015. 47(6):632-639.	Kenya_2008	H58L2*	#005f82
10071_8_94	2008	PRJEB3215	Africa	East_Africa	Kenya	L1	Wong VK, Baker S, Pickard DJ, et al. Nat Genet 2015. 47(6):632-639.	Kenya_2008	H58L1B*	#707eec
10071_8_95	2007	PRJEB3215	Africa	East_Africa	Kenya	L1	Wong VK, Baker S, Pickard DJ, et al. Nat Genet 2015. 47(6):632-639.	Kenya_2007	H58L1B*	#707eec
10209_5_1	2007	PRJEB3215	Asia	SE_Asia	Cambodia	L1	Wong VK, Baker S, Pickard DJ, et al. Nat Genet 2015. 47(6):632-639.	Cambodia_2007	H58L1C*	#707eec
10209_5_10	2007	PRJEB3215	Asia	SE_Asia	Cambodia	L1	Wong VK, Baker S, Pickard DJ, et al. Nat Genet 2015. 47(6):632-639.	Cambodia_2007	H58L1C*	#707eec
10209_5_11	2008	PRJEB3215	Asia	SE_Asia	Cambodia	L1	Wong VK, Baker S, Pickard DJ, et al. Nat Genet 2015. 47(6):632-639.	Cambodia_2008	H58L1C*	#707eec
10209_5_12	2007	PRJEB3215	Asia	SE_Asia	Cambodia	L1	Wong VK, Baker S, Pickard DJ, et al. Nat Genet 2015. 47(6):632-639.	Cambodia_2007	H58L1C*	#707eec
10209_5_14	2007	PRJEB3215	Asia	SE_Asia	Cambodia	L1	Wong VK, Baker S, Pickard DJ, et al. Nat Genet 2015. 47(6):632-639.	Cambodia_2007	H58L1C*	#707eec
10209_5_15	2007	PRJEB3215	Asia	SE_Asia	Cambodia	L1	Wong VK, Baker S, Pickard DJ, et al. Nat Genet 2015. 47(6):632-639.	Cambodia_2007	H58L1C*	#707eec
10209_5_16	2007	PRJEB3215	Asia	SE_Asia	Cambodia	L1	Wong VK, Baker S, Pickard DJ, et al. Nat Genet 2015. 47(6):632-639.	Cambodia_2007	H58L1C*	#707eec
10209_5_17	2007	PRJEB3215	Asia	SE_Asia	Cambodia	L1	Wong VK, Baker S, Pickard DJ, et al. Nat Genet 2015. 47(6):632-639.	Cambodia_2007	H58L1C*	#707eec
10209_5_18	2007	PRJEB3215	Asia	SE_Asia	Cambodia	L1	Wong VK, Baker S, Pickard DJ, et al. Nat Genet 2015. 47(6):632-639.	Cambodia_2007	H58L1B*	#707eec
10209_5_19	2007	PRJEB3215	Asia	SE_Asia	Cambodia	L1	Wong VK, Baker S, Pickard DJ, et al. Nat Genet 2015. 47(6):632-639.	Cambodia_2007	H58L1C*	#707eec
10209_5_2	2007	PRJEB3215	Asia	SE_Asia	Cambodia	L1	Wong VK, Baker S, Pickard DJ, et al. Nat Genet 2015. 47(6):632-639.	Cambodia_2007	H58L1B*	#707eec
10209_5_27	2001	PRJEB3215	Asia	SE_Asia	Laos	Unkown	Wong VK, Baker S, Pickard DJ, et al. Nat Genet 2015. 47(6):632-639.	Laos_2001	H58L1C*	#e6e6e6
10209_5_28	2001	PRJEB3215	Asia	SE_Asia	Laos	L1	Wong VK, Baker S, Pickard DJ, et al. Nat Genet 2015. 47(6):632-639.	Laos_2001	H58L1C*	#707eec
10209_5_3	2007	PRJEB3215	Asia	SE_Asia	Cambodia	L1	Wong VK, Baker S, Pickard DJ, et al. Nat Genet 2015. 47(6):632-639.	Cambodia_2007	H58L1C*	#707eec
10209_5_31	2002	PRJEB3215	Asia	SE_Asia	Laos	L1	Wong VK, Baker S, Pickard DJ, et al. Nat Genet 2015. 47(6):632-639.	Laos_2002	H58L1C*	#707eec
10209_5_33	2002	PRJEB3215	Asia	SE_Asia	Laos	L1	Wong VK, Baker S, Pickard DJ, et al. Nat Genet 2015. 47(6):632-639.	Laos_2002	H58L1C*	#707eec
10209_5_34	2002	PRJEB3215	Asia	SE_Asia	Laos	L1	Wong VK, Baker S, Pickard DJ, et al. Nat Genet 2015. 47(6):632-639.	Laos_2002	H58L1C*	#707eec
10209_5_35	2002	PRJEB3215	Asia	SE_Asia	Laos	L1	Wong VK, Baker S, Pickard DJ, et al. Nat Genet 2015. 47(6):632-639.	Laos_2002	H58L1C*	#707eec
10209_5_38	2002	PRJEB3215	Asia	SE_Asia	Laos	L1	Wong VK, Baker S, Pickard DJ, et al. Nat Genet 2015. 47(6):632-639.	Laos_2002	H58L1C*	#707eec
10209_5_39	2002	PRJEB3215	Asia	SE_Asia	Laos	L1	Wong VK, Baker S, Pickard DJ, et al. Nat Genet 2015. 47(6):632-639.	Laos_2002	H58L1C*	#707eec
10209_5_4	2007	PRJEB3215	Asia	SE_Asia	Cambodia	L1	Wong VK, Baker S, Pickard DJ, et al. Nat Genet 2015. 47(6):632-639.	Cambodia_2007	H58L1C*	#707eec
10209_5_41	2002	PRJEB3215	Asia	SE_Asia	Laos	L1	Wong VK, Baker S, Pickard DJ, et al. Nat Genet 2015. 47(6):632-639.	Laos_2002	H58L1C*	#707eec
10209_5_43	2002	PRJEB3215	Asia	SE_Asia	Laos	L1	Wong VK, Baker S, Pickard DJ, et al. Nat Genet 2015. 47(6):632-639.	Laos_2002	H58L1C*	#707eec
10209_5_44	2002	PRJEB3215	Asia	SE_Asia	Laos	L1	Wong VK, Baker S, Pickard DJ, et al. Nat Genet 2015. 47(6):632-639.	Laos_2002	H58L1C*	#707eec
10209_5_46	2000	PRJEB3215	Asia	SE_Asia	Laos	L1	Wong VK, Baker S, Pickard DJ, et al. Nat Genet 2015. 47(6):632-639.	Laos_2000	H58L1C*	#707eec
10209_5_5	2007	PRJEB3215	Asia	SE_Asia	Cambodia	L1	Wong VK, Baker S, Pickard DJ, et al. Nat Genet 2015. 47(6):632-639.	Cambodia_2007	H58L1C*	#707eec
10209_5_50	2002	PRJEB3215	Asia	SE_Asia	Laos	L1	Wong VK, Baker S, Pickard DJ, et al. Nat Genet 2015. 47(6):632-639.	Laos_2002	H58L1C*	#707eec
10209_5_51	2000	PRJEB3215	Asia	SE_Asia	Laos	L1	Wong VK, Baker S, Pickard DJ, et al. Nat Genet 2015. 47(6):632-639.	Laos_2000	H58L1C*	#707eec
10209_5_53	2000	PRJEB3215	Asia	SE_Asia	Laos	L1	Wong VK, Baker S, Pickard DJ, et al. Nat Genet 2015. 47(6):632-639.	Laos_2000	H58L1C*	#707eec
10209_5_58	2003	PRJEB3215	Asia	SE_Asia	Laos	L1	Wong VK, Baker S, Pickard DJ, et al. Nat Genet 2015. 47(6):632-639.	Laos_2003	H58L1C*	#707eec
10209_5_61	2000	PRJEB3215	Asia	SE_Asia	Laos	L1	Wong VK, Baker S, Pickard DJ, et al. Nat Genet 2015. 47(6):632-639.	Laos_2000	H58L1C*	#707eec
10209_5_7	2007	PRJEB3215	Asia	SE_Asia	Cambodia	L1	Wong VK, Baker S, Pickard DJ, et al. Nat Genet 2015. 47(6):632-639.	Cambodia_2007	H58L1C*	#707eec
10349_1_10	2003	PRJEB3215	Asia	South_Asia	India	L2	Wong VK, Baker S, Pickard DJ, et al. Nat Genet 2015. 47(6):632-639.	India_2003	H58L2*	#005f82
10349_1_14	2004	PRJEB3215	Asia	South_Asia	India	L2	Wong VK, Baker S, Pickard DJ, et al. Nat Genet 2015. 47(6):632-639.	India_2004	H58L2*	#005f82
10349_1_21	2005	PRJEB3215	Asia	South_Asia	India	Unkown	Wong VK, Baker S, Pickard DJ, et al. Nat Genet 2015. 47(6):632-639.	India_2005	H58L1B*	#e6e6e6
10349_1_22	2006	PRJEB3215	Asia	SE_Asia	SEAsia	L1	Wong VK, Baker S, Pickard DJ, et al. Nat Genet 2015. 47(6):632-639.	SEAsia_2006	H58L1B*	#707eec
10349_1_23	2006	PRJEB3215	Asia	South_Asia	India	L2	Wong VK, Baker S, Pickard DJ, et al. Nat Genet 2015. 47(6):632-639.	India_2006	H58L2*	#005f82
10349_1_24	2006	PRJEB3215	Asia	South_Asia	India	L1	Wong VK, Baker S, Pickard DJ, et al. Nat Genet 2015. 47(6):632-639.	India_2006	H58L1B*	#707eec
10349_1_25	2006	PRJEB3215	Asia	South_Asia	India	L2	Wong VK, Baker S, Pickard DJ, et al. Nat Genet 2015. 47(6):632-639.	India_2006	H58L2*	#005f82
10349_1_34	2008	PRJEB3215	Asia	South_Asia	India	L2	Wong VK, Baker S, Pickard DJ, et al. Nat Genet 2015. 47(6):632-639.	India_2008	H58L2*	#005f82
10349_1_40	2008	PRJEB3215	Asia	South_Asia	India	L2	Wong VK, Baker S, Pickard DJ, et al. Nat Genet 2015. 47(6):632-639.	India_2008	H58L2*	#005f82
10349_1_46	2009	PRJEB3215	Asia	South_Asia	India	L2	Wong VK, Baker S, Pickard DJ, et al. Nat Genet 2015. 47(6):632-639.	India_2009	H58L2*	#005f82
10349_1_52	2010	PRJEB3215	Asia	South_Asia	India	L2	Wong VK, Baker S, Pickard DJ, et al. Nat Genet 2015. 47(6):632-639.	India_2010	H58L2*	#005f82
10349_1_54	2010	PRJEB3215	Asia	South_Asia	India	L1	Wong VK, Baker S, Pickard DJ, et al. Nat Genet 2015. 47(6):632-639.	India_2010	H58L1B*	#707eec
10349_1_55	2010	PRJEB3215	Asia	South_Asia	India	L2	Wong VK, Baker S, Pickard DJ, et al. Nat Genet 2015. 47(6):632-639.	India_2010	H58L2*	#005f82
10349_1_58	2010	PRJEB3215	Asia	SE_Asia	Thailand	Unkown	Wong VK, Baker S, Pickard DJ, et al. Nat Genet 2015. 47(6):632-639.	Thailand_2010	H58*	#e6e6e6
10349_1_59	2010	PRJEB3215	Asia	South_Asia	India	L2	Wong VK, Baker S, Pickard DJ, et al. Nat Genet 2015. 47(6):632-639.	India_2010	H58L2*	#005f82
10349_1_61	2010	PRJEB3215	Asia	South_Asia	India	L2	Wong VK, Baker S, Pickard DJ, et al. Nat Genet 2015. 47(6):632-639.	India_2010	H58L2*	#005f82
10349_1_67	2011	PRJEB3215	Asia	South_Asia	India	L2	Wong VK, Baker S, Pickard DJ, et al. Nat Genet 2015. 47(6):632-639.	India_2011	H58L2*	#005f82
10349_1_71	2011	PRJEB3215	Asia	South_Asia	India	L2	Wong VK, Baker S, Pickard DJ, et al. Nat Genet 2015. 47(6):632-639.	India_2011	H58L2*	#005f82
10349_1_72	2011	PRJEB3215	Asia	South_Asia	India	L2	Wong VK, Baker S, Pickard DJ, et al. Nat Genet 2015. 47(6):632-639.	India_2011	H58L2*	#005f82
10349_1_74	2012	PRJEB3215	Asia	South_Asia	India	L1	Wong VK, Baker S, Pickard DJ, et al. Nat Genet 2015. 47(6):632-639.	India_2012	H58L1B*	#707eec
10349_1_75	2012	PRJEB3215	Asia	South_Asia	India	L2	Wong VK, Baker S, Pickard DJ, et al. Nat Genet 2015. 47(6):632-639.	India_2012	H58L2*	#005f82
10349_1_79	2012	PRJEB3215	Asia	South_Asia	India	L1	Wong VK, Baker S, Pickard DJ, et al. Nat Genet 2015. 47(6):632-639.	India_2012	H58L1B*	#707eec
10349_1_91	2002	PRJEB3215	Asia	South_Asia	India	L2	Wong VK, Baker S, Pickard DJ, et al. Nat Genet 2015. 47(6):632-639.	India_2002	H58L2*	#005f82
10349_1_95	2004	PRJEB3215	Asia	SE_Asia	Vietnam	L2	Wong VK, Baker S, Pickard DJ, et al. Nat Genet 2015. 47(6):632-639.	Vietnam_2004	H58L2*	#005f82
10425_1_1	1994	PRJEB3215	Asia	SE_Asia	Vietnam	L1	Wong VK, Baker S, Pickard DJ, et al. Nat Genet 2015. 47(6):632-639.	Vietnam_1994	H58L1C*	#707eec
10425_1_11	1995	PRJEB3215	Asia	SE_Asia	Vietnam	L1	Wong VK, Baker S, Pickard DJ, et al. Nat Genet 2015. 47(6):632-639.	Vietnam_1995	H58L1C*	#707eec
10425_1_15	1996	PRJEB3215	Asia	SE_Asia	Vietnam	L1	Wong VK, Baker S, Pickard DJ, et al. Nat Genet 2015. 47(6):632-639.	Vietnam_1996	H58L1C*	#707eec
10425_1_16	1995	PRJEB3215	Asia	SE_Asia	Vietnam	L1	Wong VK, Baker S, Pickard DJ, et al. Nat Genet 2015. 47(6):632-639.	Vietnam_1995	H58L1C*	#707eec
10425_1_17	1994	PRJEB3215	Asia	SE_Asia	Vietnam	L1	Wong VK, Baker S, Pickard DJ, et al. Nat Genet 2015. 47(6):632-639.	Vietnam_1994	H58L1C*	#707eec
10425_1_18	1995	PRJEB3215	Asia	SE_Asia	Vietnam	L1	Wong VK, Baker S, Pickard DJ, et al. Nat Genet 2015. 47(6):632-639.	Vietnam_1995	H58L1B*	#707eec
10425_1_19	1996	PRJEB3215	Asia	SE_Asia	Vietnam	L1	Wong VK, Baker S, Pickard DJ, et al. Nat Genet 2015. 47(6):632-639.	Vietnam_1996	H58L1C*	#707eec
10425_1_2	2011	PRJEB3215	Asia	South_Asia	Nepal	L2	Wong VK, Baker S, Pickard DJ, et al. Nat Genet 2015. 47(6):632-639.	Nepal_2011	H58L2*	#005f82
10425_1_20	1996	PRJEB3215	Asia	SE_Asia	Vietnam	L1	Wong VK, Baker S, Pickard DJ, et al. Nat Genet 2015. 47(6):632-639.	Vietnam_1996	H58L1C*	#707eec
10425_1_23	1995	PRJEB3215	Asia	SE_Asia	Vietnam	L1	Wong VK, Baker S, Pickard DJ, et al. Nat Genet 2015. 47(6):632-639.	Vietnam_1995	H58L1C*	#707eec
10425_1_24	1995	PRJEB3215	Asia	SE_Asia	Vietnam	L1	Wong VK, Baker S, Pickard DJ, et al. Nat Genet 2015. 47(6):632-639.	Vietnam_1995	H58L1C*	#707eec
10425_1_26	1996	PRJEB3215	Asia	SE_Asia	Vietnam	L1	Wong VK, Baker S, Pickard DJ, et al. Nat Genet 2015. 47(6):632-639.	Vietnam_1996	H58L1C*	#707eec
10425_1_27	1995	PRJEB3215	Asia	SE_Asia	Vietnam	L1	Wong VK, Baker S, Pickard DJ, et al. Nat Genet 2015. 47(6):632-639.	Vietnam_1995	H58L1C*	#707eec
10425_1_29	1994	PRJEB3215	Asia	SE_Asia	Vietnam	L1	Wong VK, Baker S, Pickard DJ, et al. Nat Genet 2015. 47(6):632-639.	Vietnam_1994	H58L1C*	#707eec
10425_1_3	2011	PRJEB3215	Asia	South_Asia	Nepal	L2	Wong VK, Baker S, Pickard DJ, et al. Nat Genet 2015. 47(6):632-639.	Nepal_2011	H58L2*	#005f82
10425_1_30	1995	PRJEB3215	Asia	SE_Asia	Vietnam	L1	Wong VK, Baker S, Pickard DJ, et al. Nat Genet 2015. 47(6):632-639.	Vietnam_1995	H58L1C*	#707eec
10425_1_31	1996	PRJEB3215	Asia	SE_Asia	Vietnam	L1	Wong VK, Baker S, Pickard DJ, et al. Nat Genet 2015. 47(6):632-639.	Vietnam_1996	H58L1C*	#707eec
10425_1_33	1996	PRJEB3215	Asia	SE_Asia	Vietnam	L1	Wong VK, Baker S, Pickard DJ, et al. Nat Genet 2015. 47(6):632-639.	Vietnam_1996	H58L1C*	#707eec
10425_1_34	1994	PRJEB3215	Asia	SE_Asia	Vietnam	L1	Wong VK, Baker S, Pickard DJ, et al. Nat Genet 2015. 47(6):632-639.	Vietnam_1994	H58L1C*	#707eec
10425_1_37	1995	PRJEB3215	Asia	SE_Asia	Vietnam	L1	Wong VK, Baker S, Pickard DJ, et al. Nat Genet 2015. 47(6):632-639.	Vietnam_1995	H58L1C*	#707eec
10425_1_4	1994	PRJEB3215	Asia	SE_Asia	Vietnam	L1	Wong VK, Baker S, Pickard DJ, et al. Nat Genet 2015. 47(6):632-639.	Vietnam_1994	H58L1C*	#707eec
10425_1_42	1994	PRJEB3215	Asia	SE_Asia	Vietnam	L1	Wong VK, Baker S, Pickard DJ, et al. Nat Genet 2015. 47(6):632-639.	Vietnam_1994	H58L1C*	#707eec
10425_1_43	1997	PRJEB3215	Asia	SE_Asia	Vietnam	L1	Wong VK, Baker S, Pickard DJ, et al. Nat Genet 2015. 47(6):632-639.	Vietnam_1997	H58L1C*	#707eec
10425_1_45	1993	PRJEB3215	Asia	SE_Asia	Vietnam	L1	Wong VK, Baker S, Pickard DJ, et al. Nat Genet 2015. 47(6):632-639.	Vietnam_1993	H58L1C*	#707eec
10425_1_48	1997	PRJEB3215	Asia	SE_Asia	Vietnam	L1	Wong VK, Baker S, Pickard DJ, et al. Nat Genet 2015. 47(6):632-639.	Vietnam_1997	H58L1B*	#707eec
10425_1_51	1993	PRJEB3215	Asia	SE_Asia	Vietnam	L1	Wong VK, Baker S, Pickard DJ, et al. Nat Genet 2015. 47(6):632-639.	Vietnam_1993	H58L1C*	#707eec
10425_1_55	1994	PRJEB3215	Asia	SE_Asia	Vietnam	L1	Wong VK, Baker S, Pickard DJ, et al. Nat Genet 2015. 47(6):632-639.	Vietnam_1994	H58L1C*	#707eec
10425_1_57	1994	PRJEB3215	Asia	SE_Asia	Vietnam	L1	Wong VK, Baker S, Pickard DJ, et al. Nat Genet 2015. 47(6):632-639.	Vietnam_1994	H58L1C*	#707eec
10425_1_58	1997	PRJEB3215	Asia	SE_Asia	Vietnam	L1	Wong VK, Baker S, Pickard DJ, et al. Nat Genet 2015. 47(6):632-639.	Vietnam_1997	H58L1C*	#707eec
10425_1_6	2011	PRJEB3215	Asia	South_Asia	Nepal	L2	Wong VK, Baker S, Pickard DJ, et al. Nat Genet 2015. 47(6):632-639.	Nepal_2011	H58L2*	#005f82
10425_1_62	1994	PRJEB3215	Asia	SE_Asia	Vietnam	L1	Wong VK, Baker S, Pickard DJ, et al. Nat Genet 2015. 47(6):632-639.	Vietnam_1994	H58L1C*	#707eec
10425_1_7	1994	PRJEB3215	Asia	SE_Asia	Vietnam	L1	Wong VK, Baker S, Pickard DJ, et al. Nat Genet 2015. 47(6):632-639.	Vietnam_1994	H58L1B*	#707eec
10425_1_73	1994	PRJEB3215	Asia	SE_Asia	Vietnam	L1	Wong VK, Baker S, Pickard DJ, et al. Nat Genet 2015. 47(6):632-639.	Vietnam_1994	H58L1C*	#707eec
10425_1_8	1995	PRJEB3215	Asia	SE_Asia	Vietnam	L1	Wong VK, Baker S, Pickard DJ, et al. Nat Genet 2015. 47(6):632-639.	Vietnam_1995	H58L1C*	#707eec
10425_1_9	2011	PRJEB3215	Asia	South_Asia	Nepal	L2	Wong VK, Baker S, Pickard DJ, et al. Nat Genet 2015. 47(6):632-639.	Nepal_2011	H58L2*	#005f82
10426_1_1	1994	PRJEB3215	Asia	SE_Asia	Vietnam	L1	Wong VK, Baker S, Pickard DJ, et al. Nat Genet 2015. 47(6):632-639.	Vietnam_1994	H58L1C*	#707eec
10426_1_10	1994	PRJEB3215	Asia	SE_Asia	Vietnam	L1	Wong VK, Baker S, Pickard DJ, et al. Nat Genet 2015. 47(6):632-639.	Vietnam_1994	H58L1C*	#707eec
10426_1_11	1996	PRJEB3215	Asia	SE_Asia	Vietnam	L1	Wong VK, Baker S, Pickard DJ, et al. Nat Genet 2015. 47(6):632-639.	Vietnam_1996	H58L1C*	#707eec
10426_1_12	1995	PRJEB3215	Asia	SE_Asia	Vietnam	L1	Wong VK, Baker S, Pickard DJ, et al. Nat Genet 2015. 47(6):632-639.	Vietnam_1995	H58L1C*	#707eec
10426_1_13	1994	PRJEB3215	Asia	SE_Asia	Vietnam	L1	Wong VK, Baker S, Pickard DJ, et al. Nat Genet 2015. 47(6):632-639.	Vietnam_1994	H58L1C*	#707eec
10426_1_14	1995	PRJEB3215	Asia	SE_Asia	Vietnam	L1	Wong VK, Baker S, Pickard DJ, et al. Nat Genet 2015. 47(6):632-639.	Vietnam_1995	H58L1C*	#707eec
10426_1_16	1995	PRJEB3215	Asia	SE_Asia	Vietnam	L1	Wong VK, Baker S, Pickard DJ, et al. Nat Genet 2015. 47(6):632-639.	Vietnam_1995	H58L1B*	#707eec
10426_1_17	1994	PRJEB3215	Asia	SE_Asia	Vietnam	L1	Wong VK, Baker S, Pickard DJ, et al. Nat Genet 2015. 47(6):632-639.	Vietnam_1994	H58L1C*	#707eec
10426_1_19	1995	PRJEB3215	Asia	SE_Asia	Vietnam	L1	Wong VK, Baker S, Pickard DJ, et al. Nat Genet 2015. 47(6):632-639.	Vietnam_1995	H58L1C*	#707eec
10426_1_2	1994	PRJEB3215	Asia	SE_Asia	Vietnam	L1	Wong VK, Baker S, Pickard DJ, et al. Nat Genet 2015. 47(6):632-639.	Vietnam_1994	H58L1C*	#707eec
10426_1_21	1996	PRJEB3215	Asia	SE_Asia	Vietnam	L1	Wong VK, Baker S, Pickard DJ, et al. Nat Genet 2015. 47(6):632-639.	Vietnam_1996	H58L1C*	#707eec
10426_1_23	1995	PRJEB3215	Asia	SE_Asia	Vietnam	L1	Wong VK, Baker S, Pickard DJ, et al. Nat Genet 2015. 47(6):632-639.	Vietnam_1995	H58L1C*	#707eec
10426_1_24	1994	PRJEB3215	Asia	SE_Asia	Vietnam	L1	Wong VK, Baker S, Pickard DJ, et al. Nat Genet 2015. 47(6):632-639.	Vietnam_1994	H58L1C*	#707eec
10426_1_25	1995	PRJEB3215	Asia	SE_Asia	Vietnam	L1	Wong VK, Baker S, Pickard DJ, et al. Nat Genet 2015. 47(6):632-639.	Vietnam_1995	H58L1C*	#707eec
10426_1_26	1996	PRJEB3215	Asia	SE_Asia	Vietnam	L1	Wong VK, Baker S, Pickard DJ, et al. Nat Genet 2015. 47(6):632-639.	Vietnam_1996	H58L1C*	#707eec
10426_1_27	1995	PRJEB3215	Asia	SE_Asia	Vietnam	L1	Wong VK, Baker S, Pickard DJ, et al. Nat Genet 2015. 47(6):632-639.	Vietnam_1995	H58L1C*	#707eec
10426_1_28	1994	PRJEB3215	Asia	SE_Asia	Vietnam	L1	Wong VK, Baker S, Pickard DJ, et al. Nat Genet 2015. 47(6):632-639.	Vietnam_1994	H58L1C*	#707eec
10426_1_29	1995	PRJEB3215	Asia	SE_Asia	Vietnam	L1	Wong VK, Baker S, Pickard DJ, et al. Nat Genet 2015. 47(6):632-639.	Vietnam_1995	H58L1C*	#707eec
10426_1_30	1994	PRJEB3215	Asia	SE_Asia	Vietnam	L1	Wong VK, Baker S, Pickard DJ, et al. Nat Genet 2015. 47(6):632-639.	Vietnam_1994	H58L1C*	#707eec
10426_1_31	1995	PRJEB3215	Asia	SE_Asia	Vietnam	L1	Wong VK, Baker S, Pickard DJ, et al. Nat Genet 2015. 47(6):632-639.	Vietnam_1995	H58L1C*	#707eec
10426_1_34	1997	PRJEB3215	Asia	SE_Asia	Vietnam	L1	Wong VK, Baker S, Pickard DJ, et al. Nat Genet 2015. 47(6):632-639.	Vietnam_1997	H58L1C*	#707eec
10426_1_35	1994	PRJEB3215	Asia	SE_Asia	Vietnam	L1	Wong VK, Baker S, Pickard DJ, et al. Nat Genet 2015. 47(6):632-639.	Vietnam_1994	H58L1C*	#707eec
10426_1_36	1997	PRJEB3215	Asia	SE_Asia	Vietnam	L1	Wong VK, Baker S, Pickard DJ, et al. Nat Genet 2015. 47(6):632-639.	Vietnam_1997	H58L1C*	#707eec
10426_1_38	1994	PRJEB3215	Asia	SE_Asia	Vietnam	L1	Wong VK, Baker S, Pickard DJ, et al. Nat Genet 2015. 47(6):632-639.	Vietnam_1994	H58L1C*	#707eec
10426_1_40	1997	PRJEB3215	Asia	SE_Asia	Vietnam	L1	Wong VK, Baker S, Pickard DJ, et al. Nat Genet 2015. 47(6):632-639.	Vietnam_1997	H58L1C*	#707eec
10426_1_41	1995	PRJEB3215	Asia	SE_Asia	Vietnam	L1	Wong VK, Baker S, Pickard DJ, et al. Nat Genet 2015. 47(6):632-639.	Vietnam_1995	H58L1C*	#707eec
10426_1_42	1998	PRJEB3215	Asia	SE_Asia	Vietnam	L1	Wong VK, Baker S, Pickard DJ, et al. Nat Genet 2015. 47(6):632-639.	Vietnam_1998	H58L1C*	#707eec
10426_1_47	1997	PRJEB3215	Asia	SE_Asia	Vietnam	L1	Wong VK, Baker S, Pickard DJ, et al. Nat Genet 2015. 47(6):632-639.	Vietnam_1997	H58L1C*	#707eec
10426_1_48	1997	PRJEB3215	Asia	SE_Asia	Vietnam	L1	Wong VK, Baker S, Pickard DJ, et al. Nat Genet 2015. 47(6):632-639.	Vietnam_1997	H58L1C*	#707eec
10426_1_49	1993	PRJEB3215	Asia	SE_Asia	Vietnam	L1	Wong VK, Baker S, Pickard DJ, et al. Nat Genet 2015. 47(6):632-639.	Vietnam_1993	H58L1C*	#707eec
10426_1_50	1997	PRJEB3215	Asia	SE_Asia	Vietnam	L1	Wong VK, Baker S, Pickard DJ, et al. Nat Genet 2015. 47(6):632-639.	Vietnam_1997	H58L1C*	#707eec
10426_1_51	1997	PRJEB3215	Asia	SE_Asia	Vietnam	L1	Wong VK, Baker S, Pickard DJ, et al. Nat Genet 2015. 47(6):632-639.	Vietnam_1997	H58L1C*	#707eec
10426_1_52	1997	PRJEB3215	Asia	SE_Asia	Vietnam	L1	Wong VK, Baker S, Pickard DJ, et al. Nat Genet 2015. 47(6):632-639.	Vietnam_1997	H58L1C*	#707eec
10426_1_55	1997	PRJEB3215	Asia	SE_Asia	Vietnam	L1	Wong VK, Baker S, Pickard DJ, et al. Nat Genet 2015. 47(6):632-639.	Vietnam_1997	H58L1C*	#707eec
10426_1_57	1994	PRJEB3215	Asia	SE_Asia	Vietnam	L1	Wong VK, Baker S, Pickard DJ, et al. Nat Genet 2015. 47(6):632-639.	Vietnam_1994	H58L1C*	#707eec
10426_1_58	1995	PRJEB3215	Asia	SE_Asia	Vietnam	L1	Wong VK, Baker S, Pickard DJ, et al. Nat Genet 2015. 47(6):632-639.	Vietnam_1995	H58L1C*	#707eec
10426_1_59	1997	PRJEB3215	Asia	SE_Asia	Vietnam	L1	Wong VK, Baker S, Pickard DJ, et al. Nat Genet 2015. 47(6):632-639.	Vietnam_1997	H58L1C*	#707eec
10426_1_6	2011	PRJEB3215	Asia	South_Asia	Nepal	L2	Wong VK, Baker S, Pickard DJ, et al. Nat Genet 2015. 47(6):632-639.	Nepal_2011	H58L2*	#005f82
10426_1_60	1995	PRJEB3215	Asia	SE_Asia	Vietnam	L1	Wong VK, Baker S, Pickard DJ, et al. Nat Genet 2015. 47(6):632-639.	Vietnam_1995	H58L1C*	#707eec
10426_1_61	1997	PRJEB3215	Asia	SE_Asia	Vietnam	L1	Wong VK, Baker S, Pickard DJ, et al. Nat Genet 2015. 47(6):632-639.	Vietnam_1997	H58L1C*	#707eec
10426_1_62	1994	PRJEB3215	Asia	SE_Asia	Vietnam	L1	Wong VK, Baker S, Pickard DJ, et al. Nat Genet 2015. 47(6):632-639.	Vietnam_1994	H58L1B*	#707eec
10426_1_63	1995	PRJEB3215	Asia	SE_Asia	Vietnam	L1	Wong VK, Baker S, Pickard DJ, et al. Nat Genet 2015. 47(6):632-639.	Vietnam_1995	H58L1C*	#707eec
10426_1_64	1997	PRJEB3215	Asia	SE_Asia	Vietnam	L1	Wong VK, Baker S, Pickard DJ, et al. Nat Genet 2015. 47(6):632-639.	Vietnam_1997	H58L1C*	#707eec
10426_1_67	1994	PRJEB3215	Asia	SE_Asia	Vietnam	L1	Wong VK, Baker S, Pickard DJ, et al. Nat Genet 2015. 47(6):632-639.	Vietnam_1994	H58L1B*	#707eec
10426_1_69	1993	PRJEB3215	Asia	SE_Asia	Vietnam	L1	Wong VK, Baker S, Pickard DJ, et al. Nat Genet 2015. 47(6):632-639.	Vietnam_1993	H58L1C*	#707eec
10426_1_70	1994	PRJEB3215	Asia	SE_Asia	Vietnam	L1	Wong VK, Baker S, Pickard DJ, et al. Nat Genet 2015. 47(6):632-639.	Vietnam_1994	H58L1C*	#707eec
10426_1_71	1994	PRJEB3215	Asia	SE_Asia	Vietnam	L1	Wong VK, Baker S, Pickard DJ, et al. Nat Genet 2015. 47(6):632-639.	Vietnam_1994	H58L1C*	#707eec
10426_1_72	1994	PRJEB3215	Asia	SE_Asia	Vietnam	L1	Wong VK, Baker S, Pickard DJ, et al. Nat Genet 2015. 47(6):632-639.	Vietnam_1994	H58L1C*	#707eec
10426_1_74	1994	PRJEB3215	Asia	SE_Asia	Vietnam	L1	Wong VK, Baker S, Pickard DJ, et al. Nat Genet 2015. 47(6):632-639.	Vietnam_1994	H58L1C*	#707eec
10426_1_76	1994	PRJEB3215	Asia	SE_Asia	Vietnam	L1	Wong VK, Baker S, Pickard DJ, et al. Nat Genet 2015. 47(6):632-639.	Vietnam_1994	H58L1C*	#707eec
10426_1_78	1994	PRJEB3215	Asia	SE_Asia	Vietnam	L1	Wong VK, Baker S, Pickard DJ, et al. Nat Genet 2015. 47(6):632-639.	Vietnam_1994	H58L1C*	#707eec
10426_1_79	1994	PRJEB3215	Asia	SE_Asia	Vietnam	L1	Wong VK, Baker S, Pickard DJ, et al. Nat Genet 2015. 47(6):632-639.	Vietnam_1994	H58L1C*	#707eec
10426_1_80	1994	PRJEB3215	Asia	SE_Asia	Vietnam	L1	Wong VK, Baker S, Pickard DJ, et al. Nat Genet 2015. 47(6):632-639.	Vietnam_1994	H58L1C*	#707eec
10426_1_81	1994	PRJEB3215	Asia	SE_Asia	Vietnam	L1	Wong VK, Baker S, Pickard DJ, et al. Nat Genet 2015. 47(6):632-639.	Vietnam_1994	H58L1C*	#707eec
10426_1_82	1994	PRJEB3215	Asia	SE_Asia	Vietnam	L1	Wong VK, Baker S, Pickard DJ, et al. Nat Genet 2015. 47(6):632-639.	Vietnam_1994	H58L1C*	#707eec
10426_1_84	1994	PRJEB3215	Asia	SE_Asia	Vietnam	L1	Wong VK, Baker S, Pickard DJ, et al. Nat Genet 2015. 47(6):632-639.	Vietnam_1994	H58L1C*	#707eec
10426_1_85	1994	PRJEB3215	Asia	SE_Asia	Vietnam	L1	Wong VK, Baker S, Pickard DJ, et al. Nat Genet 2015. 47(6):632-639.	Vietnam_1994	H58L1C*	#707eec
10426_1_88	1994	PRJEB3215	Asia	SE_Asia	Vietnam	L1	Wong VK, Baker S, Pickard DJ, et al. Nat Genet 2015. 47(6):632-639.	Vietnam_1994	H58L1C*	#707eec
10426_1_9	1995	PRJEB3215	Asia	SE_Asia	Vietnam	L1	Wong VK, Baker S, Pickard DJ, et al. Nat Genet 2015. 47(6):632-639.	Vietnam_1995	H58L1C*	#707eec
10426_1_92	1994	PRJEB3215	Asia	SE_Asia	Vietnam	L1	Wong VK, Baker S, Pickard DJ, et al. Nat Genet 2015. 47(6):632-639.	Vietnam_1994	H58L1C*	#707eec
10426_1_94	1994	PRJEB3215	Asia	SE_Asia	Vietnam	L1	Wong VK, Baker S, Pickard DJ, et al. Nat Genet 2015. 47(6):632-639.	Vietnam_1994	H58L1C*	#707eec
10426_1_95	1994	PRJEB3215	Asia	SE_Asia	Vietnam	L1	Wong VK, Baker S, Pickard DJ, et al. Nat Genet 2015. 47(6):632-639.	Vietnam_1994	H58L1C*	#707eec
10426_1_96	1994	PRJEB3215	Asia	SE_Asia	Vietnam	L1	Wong VK, Baker S, Pickard DJ, et al. Nat Genet 2015. 47(6):632-639.	Vietnam_1994	H58L1C*	#707eec
10492_1_11	2012	PRJEB3215	Asia	South_Asia	India	L1	Wong VK, Baker S, Pickard DJ, et al. Nat Genet 2015. 47(6):632-639.	India_2012	H58L1B*	#707eec
10492_1_12	2012	PRJEB3215	Asia	South_Asia	India	L2	Wong VK, Baker S, Pickard DJ, et al. Nat Genet 2015. 47(6):632-639.	India_2012	H58L2*	#005f82
10492_1_13	2012	PRJEB3215	Asia	South_Asia	India	L2	Wong VK, Baker S, Pickard DJ, et al. Nat Genet 2015. 47(6):632-639.	India_2012	H58L2*	#005f82
10492_1_15	2012	PRJEB3215	Unknown	Unknown	Unknown	L2	Wong VK, Baker S, Pickard DJ, et al. Nat Genet 2015. 47(6):632-639.	Unknown_2012	H58L2*	#005f82
10492_1_17	2012	PRJEB3215	Asia	South_Asia	India	L2	Wong VK, Baker S, Pickard DJ, et al. Nat Genet 2015. 47(6):632-639.	India_2012	H58L2*	#005f82
10492_1_18	2011	PRJEB3215	Asia	South_Asia	India	L2	Wong VK, Baker S, Pickard DJ, et al. Nat Genet 2015. 47(6):632-639.	India_2011	H58L2*	#005f82
10492_1_19	2011	PRJEB3215	Asia	South_Asia	India	L1	Wong VK, Baker S, Pickard DJ, et al. Nat Genet 2015. 47(6):632-639.	India_2011	H58L1B*	#707eec
10492_1_20	2011	PRJEB3215	Asia	South_Asia	India	L2	Wong VK, Baker S, Pickard DJ, et al. Nat Genet 2015. 47(6):632-639.	India_2011	H58L2*	#005f82
10492_1_21	2011	PRJEB3215	Asia	South_Asia	India	L1	Wong VK, Baker S, Pickard DJ, et al. Nat Genet 2015. 47(6):632-639.	India_2011	H58L1B*	#707eec
10492_1_22	2011	PRJEB3215	Asia	South_Asia	India	Unkown	Wong VK, Baker S, Pickard DJ, et al. Nat Genet 2015. 47(6):632-639.	India_2011	H58*	#e6e6e6
10492_1_23	2011	PRJEB3215	Unknown	Unknown	Unknown	L2	Wong VK, Baker S, Pickard DJ, et al. Nat Genet 2015. 47(6):632-639.	Unknown_2011	H58L2*	#005f82
10492_1_24	2011	PRJEB3215	Asia	South_Asia	Bangladesh	Bd	Wong VK, Baker S, Pickard DJ, et al. Nat Genet 2015. 47(6):632-639.	Bangladesh_2011	H58*	#db7107
10492_1_25	2010	PRJEB3215	Asia	South_Asia	India	L2	Wong VK, Baker S, Pickard DJ, et al. Nat Genet 2015. 47(6):632-639.	India_2010	H58L2*	#005f82
10492_1_26	2010	PRJEB3215	Asia	SE_Asia	Burma	Unkown	Wong VK, Baker S, Pickard DJ, et al. Nat Genet 2015. 47(6):632-639.	Burma_2010	H58L1B*	#e6e6e6
10492_1_27	2011	PRJEB3215	Asia	South_Asia	India	L1	Wong VK, Baker S, Pickard DJ, et al. Nat Genet 2015. 47(6):632-639.	India_2011	H58L1B*	#707eec
10492_1_28	2011	PRJEB3215	Asia	South_Asia	India	Unkown	Wong VK, Baker S, Pickard DJ, et al. Nat Genet 2015. 47(6):632-639.	India_2011	H58*	#e6e6e6
10492_1_30	2011	PRJEB3215	Asia	South_Asia	India	L2	Wong VK, Baker S, Pickard DJ, et al. Nat Genet 2015. 47(6):632-639.	India_2011	H58L2*	#005f82
10492_1_31	2011	PRJEB3215	Asia	South_Asia	India	L2	Wong VK, Baker S, Pickard DJ, et al. Nat Genet 2015. 47(6):632-639.	India_2011	H58L2*	#005f82
10492_1_33	2011	PRJEB3215	Unknown	Unknown	Unknown	L2	Wong VK, Baker S, Pickard DJ, et al. Nat Genet 2015. 47(6):632-639.	Unknown_2011	H58L2*	#005f82
10492_1_36	2010	PRJEB3215	Asia	Western_Asia	Lebanon	L2	Wong VK, Baker S, Pickard DJ, et al. Nat Genet 2015. 47(6):632-639.	Lebanon_2010	H58L2*	#005f82
10492_1_38	2010	PRJEB3215	Asia	South_Asia	Nepal	L2	Wong VK, Baker S, Pickard DJ, et al. Nat Genet 2015. 47(6):632-639.	Nepal_2010	H58L2*	#005f82
10492_1_40	2010	PRJEB3215	Asia	South_Asia	Bangladesh	Bd	Wong VK, Baker S, Pickard DJ, et al. Nat Genet 2015. 47(6):632-639.	Bangladesh_2010	H58*	#db7107
10492_1_41	2011	PRJEB3215	Asia	South_Asia	India	Unkown	Wong VK, Baker S, Pickard DJ, et al. Nat Genet 2015. 47(6):632-639.	India_2011	H58L1B*	#e6e6e6
10492_1_42	2011	PRJEB3215	Asia	South_Asia	India	L2	Wong VK, Baker S, Pickard DJ, et al. Nat Genet 2015. 47(6):632-639.	India_2011	H58L2*	#005f82
10492_1_43	2011	PRJEB3215	Asia	South_Asia	India	L2	Wong VK, Baker S, Pickard DJ, et al. Nat Genet 2015. 47(6):632-639.	India_2011	H58L2*	#005f82
10492_1_44	2011	PRJEB3215	Asia	South_Asia	India	L2	Wong VK, Baker S, Pickard DJ, et al. Nat Genet 2015. 47(6):632-639.	India_2011	H58L2*	#005f82
10492_1_51	2010	PRJEB3215	Asia	South_Asia	Bangladesh	L1	Wong VK, Baker S, Pickard DJ, et al. Nat Genet 2015. 47(6):632-639.	Bangladesh_2010	H58L1B*	#707eec
10492_1_52	2011	PRJEB3215	Unknown	Unknown	Unknown	Bd	Wong VK, Baker S, Pickard DJ, et al. Nat Genet 2015. 47(6):632-639.	Unknown_2011	H58*	#db7107
10492_1_54	2011	PRJEB3215	Asia	South_Asia	Pakistan	L1	Wong VK, Baker S, Pickard DJ, et al. Nat Genet 2015. 47(6):632-639.	Pakistan_2011	H58L1B*	#707eec
10492_1_55	2011	PRJEB3215	Asia	South_Asia	Bangladesh	L1	Wong VK, Baker S, Pickard DJ, et al. Nat Genet 2015. 47(6):632-639.	Bangladesh_2011	H58L1B*	#707eec
10492_1_6	2011	PRJEB3215	Asia	South_Asia	India	L2	Wong VK, Baker S, Pickard DJ, et al. Nat Genet 2015. 47(6):632-639.	India_2011	H58L2*	#005f82
10492_1_60	1992	PRJEB3215	AustraliaandOceania	Oceania	Fiji	L1	Wong VK, Baker S, Pickard DJ, et al. Nat Genet 2015. 47(6):632-639.	Fiji_1992	H58L1B*	#707eec
10492_1_62	1993	PRJEB3215	AustraliaandOceania	Oceania	Fiji	L1	Wong VK, Baker S, Pickard DJ, et al. Nat Genet 2015. 47(6):632-639.	Fiji_1993	H58L1B*	#707eec
10492_1_72	2011	PRJEB3215	Asia	South_Asia	India	L2	Wong VK, Baker S, Pickard DJ, et al. Nat Genet 2015. 47(6):632-639.	India_2011	H58L2*	#005f82
10492_1_73	2011	PRJEB3215	Asia	Western_Asia	Iraq	L1	Wong VK, Baker S, Pickard DJ, et al. Nat Genet 2015. 47(6):632-639.	Iraq_2011	H58L1B*	#707eec
10492_1_74	2011	PRJEB3215	Asia	South_Asia	India	Unkown	Wong VK, Baker S, Pickard DJ, et al. Nat Genet 2015. 47(6):632-639.	India_2011	H58*	#e6e6e6
10492_1_76	2011	PRJEB3215	Asia	South_Asia	India	L2	Wong VK, Baker S, Pickard DJ, et al. Nat Genet 2015. 47(6):632-639.	India_2011	H58L2*	#005f82
10492_1_79	2012	PRJEB3215	Asia	SE_Asia	Cambodia	L1	Wong VK, Baker S, Pickard DJ, et al. Nat Genet 2015. 47(6):632-639.	Cambodia_2012	H58L1C*	#707eec
10492_1_82	2012	PRJEB3215	Asia	South_Asia	India	L2	Wong VK, Baker S, Pickard DJ, et al. Nat Genet 2015. 47(6):632-639.	India_2012	H58L2*	#005f82
10492_1_83	2011	PRJEB3215	Asia	South_Asia	India	Unkown	Wong VK, Baker S, Pickard DJ, et al. Nat Genet 2015. 47(6):632-639.	India_2011	H58*	#e6e6e6
10492_1_85	2011	PRJEB3215	Asia	South_Asia	Nepal	L2	Wong VK, Baker S, Pickard DJ, et al. Nat Genet 2015. 47(6):632-639.	Nepal_2011	H58L2*	#005f82
10492_1_86	2011	PRJEB3215	Asia	South_Asia	Pakistan	Unkown	Wong VK, Baker S, Pickard DJ, et al. Nat Genet 2015. 47(6):632-639.	Pakistan_2011	H58*	#e6e6e6
10493_1_14	2011	PRJEB3215	Asia	South_Asia	India	L2	Wong VK, Baker S, Pickard DJ, et al. Nat Genet 2015. 47(6):632-639.	India_2011	H58L2*	#005f82
10493_1_17	2012	PRJEB3215	Africa	Africa	Africa	L1	Wong VK, Baker S, Pickard DJ, et al. Nat Genet 2015. 47(6):632-639.	Africa_2012	H58L1B*	#707eec
10493_1_18	2012	PRJEB3215	Asia	South_Asia	India	Unkown	Wong VK, Baker S, Pickard DJ, et al. Nat Genet 2015. 47(6):632-639.	India_2012	H58*	#e6e6e6
10493_1_19	2012	PRJEB3215	Asia	South_Asia	Pakistan	L1	Wong VK, Baker S, Pickard DJ, et al. Nat Genet 2015. 47(6):632-639.	Pakistan_2012	H58L1B*	#707eec
10493_1_20	2012	PRJEB3215	Asia	South_Asia	Nepal	L2	Wong VK, Baker S, Pickard DJ, et al. Nat Genet 2015. 47(6):632-639.	Nepal_2012	H58L2*	#005f82
10493_1_21	2012	PRJEB3215	Asia	South_Asia	India	Unkown	Wong VK, Baker S, Pickard DJ, et al. Nat Genet 2015. 47(6):632-639.	India_2012	H58*	#e6e6e6
10493_1_22	2011	PRJEB3215	Unknown	Unknown	Unknown	L2	Wong VK, Baker S, Pickard DJ, et al. Nat Genet 2015. 47(6):632-639.	Unknown_2011	H58L2*	#005f82
10493_1_23	2011	PRJEB3215	Asia	South_Asia	India	L2	Wong VK, Baker S, Pickard DJ, et al. Nat Genet 2015. 47(6):632-639.	India_2011	H58L2*	#005f82
10493_1_24	2011	PRJEB3215	Asia	South_Asia	India	Unkown	Wong VK, Baker S, Pickard DJ, et al. Nat Genet 2015. 47(6):632-639.	India_2011	H58*	#e6e6e6
10493_1_26	2011	PRJEB3215	Asia	South_Asia	SriLanka	Unkown	Wong VK, Baker S, Pickard DJ, et al. Nat Genet 2015. 47(6):632-639.	SriLanka_2011	H58*	#e6e6e6
10493_1_27	2011	PRJEB3215	Asia	South_Asia	Pakistan	Unkown	Wong VK, Baker S, Pickard DJ, et al. Nat Genet 2015. 47(6):632-639.	Pakistan_2011	H58*	#e6e6e6
10493_1_30	2011	PRJEB3215	Asia	South_Asia	India	L2	Wong VK, Baker S, Pickard DJ, et al. Nat Genet 2015. 47(6):632-639.	India_2011	H58L2*	#005f82
10493_1_31	2011	PRJEB3215	Asia	South_Asia	India	L1	Wong VK, Baker S, Pickard DJ, et al. Nat Genet 2015. 47(6):632-639.	India_2011	H58L1B*	#707eec
10493_1_33	2011	PRJEB3215	Asia	South_Asia	India	L2	Wong VK, Baker S, Pickard DJ, et al. Nat Genet 2015. 47(6):632-639.	India_2011	H58L2*	#005f82
10493_1_38	2010	PRJEB3215	Asia	South_Asia	Pakistan	L1	Wong VK, Baker S, Pickard DJ, et al. Nat Genet 2015. 47(6):632-639.	Pakistan_2010	H58L1B*	#707eec
10493_1_39	2011	PRJEB3215	Asia	South_Asia	India	L2	Wong VK, Baker S, Pickard DJ, et al. Nat Genet 2015. 47(6):632-639.	India_2011	H58L2*	#005f82
10493_1_41	2011	PRJEB3215	Asia	South_Asia	India	L1	Wong VK, Baker S, Pickard DJ, et al. Nat Genet 2015. 47(6):632-639.	India_2011	H58L1B*	#707eec
10493_1_43	2010	PRJEB3215	Asia	South_Asia	Bangladesh	L1	Wong VK, Baker S, Pickard DJ, et al. Nat Genet 2015. 47(6):632-639.	Bangladesh_2010	H58L1B*	#707eec
10493_1_45	2010	PRJEB3215	Asia	SE_Asia	Thailand	L1	Wong VK, Baker S, Pickard DJ, et al. Nat Genet 2015. 47(6):632-639.	Thailand_2010	H58L1B*	#707eec
10493_1_46	2011	PRJEB3215	Asia	South_Asia	India	L2	Wong VK, Baker S, Pickard DJ, et al. Nat Genet 2015. 47(6):632-639.	India_2011	H58L2*	#005f82
10493_1_49	2011	PRJEB3215	Unknown	Unknown	Unknown	Unkown	Wong VK, Baker S, Pickard DJ, et al. Nat Genet 2015. 47(6):632-639.	Unknown_2011	H58*	#e6e6e6
10493_1_73	1993	PRJEB3215	AustraliaandOceania	Oceania	Fiji	L1	Wong VK, Baker S, Pickard DJ, et al. Nat Genet 2015. 47(6):632-639.	Fiji_1993	H58L1B*	#707eec
10493_1_79	2011	PRJEB3215	Asia	South_Asia	India	L2	Wong VK, Baker S, Pickard DJ, et al. Nat Genet 2015. 47(6):632-639.	India_2011	H58L2*	#005f82
10493_1_80	2011	PRJEB3215	Asia	South_Asia	India	L1	Wong VK, Baker S, Pickard DJ, et al. Nat Genet 2015. 47(6):632-639.	India_2011	H58L1B*	#707eec
10493_1_81	2011	PRJEB3215	Asia	South_Asia	India	L1	Wong VK, Baker S, Pickard DJ, et al. Nat Genet 2015. 47(6):632-639.	India_2011	H58L1B*	#707eec
10493_1_82	2011	PRJEB3215	Asia	SE_Asia	Indonesia	L2	Wong VK, Baker S, Pickard DJ, et al. Nat Genet 2015. 47(6):632-639.	Indonesia_2011	H58L2*	#005f82
10493_1_84	2012	PRJEB3215	Asia	South_Asia	Afghanistan	L1	Wong VK, Baker S, Pickard DJ, et al. Nat Genet 2015. 47(6):632-639.	Afghanistan_2012	H58L1B*	#707eec
10493_1_9	2011	PRJEB3215	Asia	South_Asia	India	L2	Wong VK, Baker S, Pickard DJ, et al. Nat Genet 2015. 47(6):632-639.	India_2011	H58L2*	#005f82
10540_1_10	1995	PRJEB3215	Asia	SE_Asia	Vietnam	L1	Wong VK, Baker S, Pickard DJ, et al. Nat Genet 2015. 47(6):632-639.	Vietnam_1995	H58L1C*	#707eec
10540_1_11	1994	PRJEB3215	Asia	SE_Asia	Vietnam	L1	Wong VK, Baker S, Pickard DJ, et al. Nat Genet 2015. 47(6):632-639.	Vietnam_1994	H58L1B*	#707eec
10540_1_12	1996	PRJEB3215	Asia	SE_Asia	Vietnam	L1	Wong VK, Baker S, Pickard DJ, et al. Nat Genet 2015. 47(6):632-639.	Vietnam_1996	H58L1C*	#707eec
10540_1_14	1994	PRJEB3215	Asia	SE_Asia	Vietnam	L1	Wong VK, Baker S, Pickard DJ, et al. Nat Genet 2015. 47(6):632-639.	Vietnam_1994	H58L1C*	#707eec
10540_1_15	1996	PRJEB3215	Asia	SE_Asia	Vietnam	L1	Wong VK, Baker S, Pickard DJ, et al. Nat Genet 2015. 47(6):632-639.	Vietnam_1996	H58L1C*	#707eec
10540_1_16	1996	PRJEB3215	Asia	SE_Asia	Vietnam	L1	Wong VK, Baker S, Pickard DJ, et al. Nat Genet 2015. 47(6):632-639.	Vietnam_1996	H58L1C*	#707eec
10540_1_17	1994	PRJEB3215	Asia	SE_Asia	Vietnam	L1	Wong VK, Baker S, Pickard DJ, et al. Nat Genet 2015. 47(6):632-639.	Vietnam_1994	H58L1C*	#707eec
10540_1_18	1995	PRJEB3215	Asia	SE_Asia	Vietnam	L1	Wong VK, Baker S, Pickard DJ, et al. Nat Genet 2015. 47(6):632-639.	Vietnam_1995	H58L1C*	#707eec
10540_1_19	1996	PRJEB3215	Asia	SE_Asia	Vietnam	L1	Wong VK, Baker S, Pickard DJ, et al. Nat Genet 2015. 47(6):632-639.	Vietnam_1996	H58L1C*	#707eec
10540_1_20	1994	PRJEB3215	Asia	SE_Asia	Vietnam	L1	Wong VK, Baker S, Pickard DJ, et al. Nat Genet 2015. 47(6):632-639.	Vietnam_1994	H58L1C*	#707eec
10540_1_21	1995	PRJEB3215	Asia	SE_Asia	Vietnam	L1	Wong VK, Baker S, Pickard DJ, et al. Nat Genet 2015. 47(6):632-639.	Vietnam_1995	H58L1C*	#707eec
10540_1_22	1996	PRJEB3215	Asia	SE_Asia	Vietnam	L1	Wong VK, Baker S, Pickard DJ, et al. Nat Genet 2015. 47(6):632-639.	Vietnam_1996	H58L1C*	#707eec
10540_1_23	1996	PRJEB3215	Asia	SE_Asia	Vietnam	L1	Wong VK, Baker S, Pickard DJ, et al. Nat Genet 2015. 47(6):632-639.	Vietnam_1996	H58L1C*	#707eec
10540_1_24	1995	PRJEB3215	Asia	SE_Asia	Vietnam	L1	Wong VK, Baker S, Pickard DJ, et al. Nat Genet 2015. 47(6):632-639.	Vietnam_1995	H58L1C*	#707eec
10540_1_26	1996	PRJEB3215	Asia	SE_Asia	Vietnam	L1	Wong VK, Baker S, Pickard DJ, et al. Nat Genet 2015. 47(6):632-639.	Vietnam_1996	H58L1C*	#707eec
10540_1_27	1996	PRJEB3215	Asia	SE_Asia	Vietnam	L1	Wong VK, Baker S, Pickard DJ, et al. Nat Genet 2015. 47(6):632-639.	Vietnam_1996	H58L1C*	#707eec
10540_1_28	1995	PRJEB3215	Asia	SE_Asia	Vietnam	L1	Wong VK, Baker S, Pickard DJ, et al. Nat Genet 2015. 47(6):632-639.	Vietnam_1995	H58L1C*	#707eec
10540_1_29	1995	PRJEB3215	Asia	SE_Asia	Vietnam	L1	Wong VK, Baker S, Pickard DJ, et al. Nat Genet 2015. 47(6):632-639.	Vietnam_1995	H58L1C*	#707eec
10540_1_30	1996	PRJEB3215	Asia	SE_Asia	Vietnam	L1	Wong VK, Baker S, Pickard DJ, et al. Nat Genet 2015. 47(6):632-639.	Vietnam_1996	H58L1C*	#707eec
10540_1_31	1995	PRJEB3215	Asia	SE_Asia	Vietnam	L1	Wong VK, Baker S, Pickard DJ, et al. Nat Genet 2015. 47(6):632-639.	Vietnam_1995	H58L1C*	#707eec
10540_1_32	1996	PRJEB3215	Asia	SE_Asia	Vietnam	L1	Wong VK, Baker S, Pickard DJ, et al. Nat Genet 2015. 47(6):632-639.	Vietnam_1996	H58L1C*	#707eec
10540_1_34	1996	PRJEB3215	Asia	SE_Asia	Vietnam	L1	Wong VK, Baker S, Pickard DJ, et al. Nat Genet 2015. 47(6):632-639.	Vietnam_1996	H58L1C*	#707eec
10540_1_35	1995	PRJEB3215	Asia	SE_Asia	Vietnam	L1	Wong VK, Baker S, Pickard DJ, et al. Nat Genet 2015. 47(6):632-639.	Vietnam_1995	H58L1C*	#707eec
10540_1_36	1995	PRJEB3215	Asia	SE_Asia	Vietnam	L1	Wong VK, Baker S, Pickard DJ, et al. Nat Genet 2015. 47(6):632-639.	Vietnam_1995	H58L1C*	#707eec
10540_1_38	1994	PRJEB3215	Asia	SE_Asia	Vietnam	L1	Wong VK, Baker S, Pickard DJ, et al. Nat Genet 2015. 47(6):632-639.	Vietnam_1994	H58L1C*	#707eec
10540_1_39	1995	PRJEB3215	Asia	SE_Asia	Vietnam	L1	Wong VK, Baker S, Pickard DJ, et al. Nat Genet 2015. 47(6):632-639.	Vietnam_1995	H58L1C*	#707eec
10540_1_40	1996	PRJEB3215	Asia	SE_Asia	Vietnam	L1	Wong VK, Baker S, Pickard DJ, et al. Nat Genet 2015. 47(6):632-639.	Vietnam_1996	H58L1C*	#707eec
10540_1_41	1996	PRJEB3215	Asia	SE_Asia	Vietnam	L1	Wong VK, Baker S, Pickard DJ, et al. Nat Genet 2015. 47(6):632-639.	Vietnam_1996	H58L1C*	#707eec
10540_1_42	1996	PRJEB3215	Asia	SE_Asia	Vietnam	L1	Wong VK, Baker S, Pickard DJ, et al. Nat Genet 2015. 47(6):632-639.	Vietnam_1996	H58L1C*	#707eec
10540_1_43	1996	PRJEB3215	Asia	SE_Asia	Vietnam	L1	Wong VK, Baker S, Pickard DJ, et al. Nat Genet 2015. 47(6):632-639.	Vietnam_1996	H58L1C*	#707eec
10540_1_44	1994	PRJEB3215	Asia	SE_Asia	Vietnam	L1	Wong VK, Baker S, Pickard DJ, et al. Nat Genet 2015. 47(6):632-639.	Vietnam_1994	H58L1C*	#707eec
10540_1_45	1994	PRJEB3215	Asia	SE_Asia	Vietnam	L1	Wong VK, Baker S, Pickard DJ, et al. Nat Genet 2015. 47(6):632-639.	Vietnam_1994	H58L1C*	#707eec
10540_1_46	1997	PRJEB3215	Asia	SE_Asia	Vietnam	L1	Wong VK, Baker S, Pickard DJ, et al. Nat Genet 2015. 47(6):632-639.	Vietnam_1997	H58L1B*	#707eec
10540_1_47	1997	PRJEB3215	Asia	SE_Asia	Vietnam	L1	Wong VK, Baker S, Pickard DJ, et al. Nat Genet 2015. 47(6):632-639.	Vietnam_1997	H58L1C*	#707eec
10540_1_48	1994	PRJEB3215	Asia	SE_Asia	Vietnam	L1	Wong VK, Baker S, Pickard DJ, et al. Nat Genet 2015. 47(6):632-639.	Vietnam_1994	H58L1C*	#707eec
10540_1_49	1997	PRJEB3215	Asia	SE_Asia	Vietnam	L1	Wong VK, Baker S, Pickard DJ, et al. Nat Genet 2015. 47(6):632-639.	Vietnam_1997	H58L1C*	#707eec
10540_1_50	1997	PRJEB3215	Asia	SE_Asia	Vietnam	L1	Wong VK, Baker S, Pickard DJ, et al. Nat Genet 2015. 47(6):632-639.	Vietnam_1997	H58L1C*	#707eec
10540_1_51	1994	PRJEB3215	Asia	SE_Asia	Vietnam	L1	Wong VK, Baker S, Pickard DJ, et al. Nat Genet 2015. 47(6):632-639.	Vietnam_1994	H58L1C*	#707eec
10540_1_52	1997	PRJEB3215	Asia	SE_Asia	Vietnam	L1	Wong VK, Baker S, Pickard DJ, et al. Nat Genet 2015. 47(6):632-639.	Vietnam_1997	H58L1B*	#707eec
10540_1_53	1998	PRJEB3215	Asia	SE_Asia	Vietnam	L1	Wong VK, Baker S, Pickard DJ, et al. Nat Genet 2015. 47(6):632-639.	Vietnam_1998	H58L1C*	#707eec
10540_1_54	1997	PRJEB3215	Asia	SE_Asia	Vietnam	L1	Wong VK, Baker S, Pickard DJ, et al. Nat Genet 2015. 47(6):632-639.	Vietnam_1997	H58L1C*	#707eec
10540_1_55	1997	PRJEB3215	Asia	SE_Asia	Vietnam	L1	Wong VK, Baker S, Pickard DJ, et al. Nat Genet 2015. 47(6):632-639.	Vietnam_1997	H58L1C*	#707eec
10540_1_57	1997	PRJEB3215	Asia	SE_Asia	Vietnam	L1	Wong VK, Baker S, Pickard DJ, et al. Nat Genet 2015. 47(6):632-639.	Vietnam_1997	H58L1C*	#707eec
10540_1_58	1995	PRJEB3215	Asia	SE_Asia	Vietnam	L1	Wong VK, Baker S, Pickard DJ, et al. Nat Genet 2015. 47(6):632-639.	Vietnam_1995	H58L1C*	#707eec
10540_1_59	1997	PRJEB3215	Asia	SE_Asia	Vietnam	L1	Wong VK, Baker S, Pickard DJ, et al. Nat Genet 2015. 47(6):632-639.	Vietnam_1997	H58L1C*	#707eec
10540_1_60	1998	PRJEB3215	Asia	SE_Asia	Vietnam	L1	Wong VK, Baker S, Pickard DJ, et al. Nat Genet 2015. 47(6):632-639.	Vietnam_1998	H58L1C*	#707eec
10540_1_61	1994	PRJEB3215	Asia	SE_Asia	Vietnam	L1	Wong VK, Baker S, Pickard DJ, et al. Nat Genet 2015. 47(6):632-639.	Vietnam_1994	H58L1C*	#707eec
10540_1_62	1998	PRJEB3215	Asia	SE_Asia	Vietnam	L1	Wong VK, Baker S, Pickard DJ, et al. Nat Genet 2015. 47(6):632-639.	Vietnam_1998	H58L1C*	#707eec
10540_1_63	1997	PRJEB3215	Asia	SE_Asia	Vietnam	L1	Wong VK, Baker S, Pickard DJ, et al. Nat Genet 2015. 47(6):632-639.	Vietnam_1997	H58L1C*	#707eec
10540_1_64	1997	PRJEB3215	Asia	SE_Asia	Vietnam	L1	Wong VK, Baker S, Pickard DJ, et al. Nat Genet 2015. 47(6):632-639.	Vietnam_1997	H58L1C*	#707eec
10540_1_65	1998	PRJEB3215	Asia	SE_Asia	Vietnam	L1	Wong VK, Baker S, Pickard DJ, et al. Nat Genet 2015. 47(6):632-639.	Vietnam_1998	H58L1C*	#707eec
10540_1_66	1999	PRJEB3215	Asia	SE_Asia	Vietnam	L1	Wong VK, Baker S, Pickard DJ, et al. Nat Genet 2015. 47(6):632-639.	Vietnam_1999	H58L1C*	#707eec
10540_1_67	1997	PRJEB3215	Asia	SE_Asia	Vietnam	L1	Wong VK, Baker S, Pickard DJ, et al. Nat Genet 2015. 47(6):632-639.	Vietnam_1997	H58L1C*	#707eec
10540_1_68	1994	PRJEB3215	Asia	SE_Asia	Vietnam	L1	Wong VK, Baker S, Pickard DJ, et al. Nat Genet 2015. 47(6):632-639.	Vietnam_1994	H58L1B*	#707eec
10540_1_69	1999	PRJEB3215	Asia	SE_Asia	Vietnam	L1	Wong VK, Baker S, Pickard DJ, et al. Nat Genet 2015. 47(6):632-639.	Vietnam_1999	H58L1C*	#707eec
10540_1_70	1997	PRJEB3215	Asia	SE_Asia	Vietnam	L1	Wong VK, Baker S, Pickard DJ, et al. Nat Genet 2015. 47(6):632-639.	Vietnam_1997	H58L1C*	#707eec
10540_1_72	1998	PRJEB3215	Asia	SE_Asia	Vietnam	L1	Wong VK, Baker S, Pickard DJ, et al. Nat Genet 2015. 47(6):632-639.	Vietnam_1998	H58L1C*	#707eec
10540_1_73	1997	PRJEB3215	Asia	SE_Asia	Vietnam	L1	Wong VK, Baker S, Pickard DJ, et al. Nat Genet 2015. 47(6):632-639.	Vietnam_1997	H58L1C*	#707eec
10540_1_74	1997	PRJEB3215	Asia	SE_Asia	Vietnam	L1	Wong VK, Baker S, Pickard DJ, et al. Nat Genet 2015. 47(6):632-639.	Vietnam_1997	H58L1C*	#707eec
10540_1_76	1997	PRJEB3215	Asia	SE_Asia	Vietnam	L1	Wong VK, Baker S, Pickard DJ, et al. Nat Genet 2015. 47(6):632-639.	Vietnam_1997	H58L1C*	#707eec
10540_1_78	1994	PRJEB3215	Asia	SE_Asia	Vietnam	L1	Wong VK, Baker S, Pickard DJ, et al. Nat Genet 2015. 47(6):632-639.	Vietnam_1994	H58L1C*	#707eec
10540_1_79	1995	PRJEB3215	Asia	SE_Asia	Vietnam	L1	Wong VK, Baker S, Pickard DJ, et al. Nat Genet 2015. 47(6):632-639.	Vietnam_1995	H58L1C*	#707eec
10540_1_8	1995	PRJEB3215	Asia	SE_Asia	Vietnam	L1	Wong VK, Baker S, Pickard DJ, et al. Nat Genet 2015. 47(6):632-639.	Vietnam_1995	H58L1B*	#707eec
10540_1_82	1995	PRJEB3215	Asia	SE_Asia	Vietnam	L1	Wong VK, Baker S, Pickard DJ, et al. Nat Genet 2015. 47(6):632-639.	Vietnam_1995	H58L1C*	#707eec
10540_1_85	1994	PRJEB3215	Asia	SE_Asia	Vietnam	L1	Wong VK, Baker S, Pickard DJ, et al. Nat Genet 2015. 47(6):632-639.	Vietnam_1994	H58L1C*	#707eec
10540_1_88	1994	PRJEB3215	Asia	SE_Asia	Vietnam	L1	Wong VK, Baker S, Pickard DJ, et al. Nat Genet 2015. 47(6):632-639.	Vietnam_1994	H58L1C*	#707eec
10540_1_89	1994	PRJEB3215	Asia	SE_Asia	Vietnam	L1	Wong VK, Baker S, Pickard DJ, et al. Nat Genet 2015. 47(6):632-639.	Vietnam_1994	H58L1C*	#707eec
10540_1_9	1995	PRJEB3215	Asia	SE_Asia	Vietnam	L1	Wong VK, Baker S, Pickard DJ, et al. Nat Genet 2015. 47(6):632-639.	Vietnam_1995	H58L1C*	#707eec
10540_1_90	1994	PRJEB3215	Asia	SE_Asia	Vietnam	L1	Wong VK, Baker S, Pickard DJ, et al. Nat Genet 2015. 47(6):632-639.	Vietnam_1994	H58L1C*	#707eec
10540_1_91	1994	PRJEB3215	Asia	SE_Asia	Vietnam	L1	Wong VK, Baker S, Pickard DJ, et al. Nat Genet 2015. 47(6):632-639.	Vietnam_1994	H58L1B*	#707eec
10540_1_92	1994	PRJEB3215	Asia	SE_Asia	Vietnam	L1	Wong VK, Baker S, Pickard DJ, et al. Nat Genet 2015. 47(6):632-639.	Vietnam_1994	H58L1C*	#707eec
10540_1_93	1994	PRJEB3215	Asia	SE_Asia	Vietnam	L1	Wong VK, Baker S, Pickard DJ, et al. Nat Genet 2015. 47(6):632-639.	Vietnam_1994	H58L1C*	#707eec
10540_1_94	1994	PRJEB3215	Asia	SE_Asia	Vietnam	L1	Wong VK, Baker S, Pickard DJ, et al. Nat Genet 2015. 47(6):632-639.	Vietnam_1994	H58L1C*	#707eec
10540_1_96	1994	PRJEB3215	Asia	SE_Asia	Vietnam	L1	Wong VK, Baker S, Pickard DJ, et al. Nat Genet 2015. 47(6):632-639.	Vietnam_1994	H58L1C*	#707eec
10541_2_10	2011	PRJEB3215	Unknown	Unknown	Unknown	L2	Wong VK, Baker S, Pickard DJ, et al. Nat Genet 2015. 47(6):632-639.	Unknown_2011	H58L2*	#005f82
10541_2_11	2011	PRJEB3215	Asia	South_Asia	India	L2	Wong VK, Baker S, Pickard DJ, et al. Nat Genet 2015. 47(6):632-639.	India_2011	H58L2*	#005f82
10541_2_13	2011	PRJEB3215	Asia	South_Asia	India	L2	Wong VK, Baker S, Pickard DJ, et al. Nat Genet 2015. 47(6):632-639.	India_2011	H58L2*	#005f82
10541_2_15	2011	PRJEB3215	Asia	South_Asia	India	L1	Wong VK, Baker S, Pickard DJ, et al. Nat Genet 2015. 47(6):632-639.	India_2011	H58L1B*	#707eec
10541_2_16	2011	PRJEB3215	Asia	South_Asia	India	L2	Wong VK, Baker S, Pickard DJ, et al. Nat Genet 2015. 47(6):632-639.	India_2011	H58L2*	#005f82
10541_2_18	2011	PRJEB3215	Asia	South_Asia	India	Unkown	Wong VK, Baker S, Pickard DJ, et al. Nat Genet 2015. 47(6):632-639.	India_2011	H58*	#e6e6e6
10541_2_20	2011	PRJEB3215	Asia	South_Asia	India	L2	Wong VK, Baker S, Pickard DJ, et al. Nat Genet 2015. 47(6):632-639.	India_2011	H58L2*	#005f82
10541_2_21	2011	PRJEB3215	Asia	South_Asia	India	L2	Wong VK, Baker S, Pickard DJ, et al. Nat Genet 2015. 47(6):632-639.	India_2011	H58L2*	#005f82
10541_2_28	2010	PRJEB3215	Asia	South_Asia	Nepal	L2	Wong VK, Baker S, Pickard DJ, et al. Nat Genet 2015. 47(6):632-639.	Nepal_2010	H58L2*	#005f82
10541_2_44	1992	PRJEB3215	AustraliaandOceania	Oceania	Fiji	L1	Wong VK, Baker S, Pickard DJ, et al. Nat Genet 2015. 47(6):632-639.	Fiji_1992	H58L1B*	#707eec
10541_2_49	1993	PRJEB3215	AustraliaandOceania	Oceania	Fiji	L1	Wong VK, Baker S, Pickard DJ, et al. Nat Genet 2015. 47(6):632-639.	Fiji_1993	H58L1B*	#707eec
10541_2_5	2012	PRJEB3215	Asia	South_Asia	India	Unkown	Wong VK, Baker S, Pickard DJ, et al. Nat Genet 2015. 47(6):632-639.	India_2012	H58L1B*	#e6e6e6
10541_2_50	1993	PRJEB3215	AustraliaandOceania	Oceania	Fiji	L1	Wong VK, Baker S, Pickard DJ, et al. Nat Genet 2015. 47(6):632-639.	Fiji_1993	H58L1B*	#707eec
10541_2_51	1993	PRJEB3215	AustraliaandOceania	Oceania	Fiji	L1	Wong VK, Baker S, Pickard DJ, et al. Nat Genet 2015. 47(6):632-639.	Fiji_1993	H58L1B*	#707eec
10541_2_7	2011	PRJEB3215	Asia	South_Asia	India	L2	Wong VK, Baker S, Pickard DJ, et al. Nat Genet 2015. 47(6):632-639.	India_2011	H58L2*	#005f82
10541_2_9	2011	PRJEB3215	Asia	South_Asia	India	L2	Wong VK, Baker S, Pickard DJ, et al. Nat Genet 2015. 47(6):632-639.	India_2011	H58L2*	#005f82
10561_2_1	2011	PRJEB3215	Asia	South_Asia	Nepal	L2	Wong VK, Baker S, Pickard DJ, et al. Nat Genet 2015. 47(6):632-639.	Nepal_2011	H58L2*	#005f82
10561_2_10	2011	PRJEB3215	Asia	South_Asia	Nepal	L2	Wong VK, Baker S, Pickard DJ, et al. Nat Genet 2015. 47(6):632-639.	Nepal_2011	H58L2*	#005f82
10561_2_12	2011	PRJEB3215	Asia	South_Asia	Nepal	L2	Wong VK, Baker S, Pickard DJ, et al. Nat Genet 2015. 47(6):632-639.	Nepal_2011	H58L2*	#005f82
10561_2_13	2011	PRJEB3215	Asia	South_Asia	Nepal	L2	Wong VK, Baker S, Pickard DJ, et al. Nat Genet 2015. 47(6):632-639.	Nepal_2011	H58L2*	#005f82
10561_2_14	2011	PRJEB3215	Asia	South_Asia	Nepal	L2	Wong VK, Baker S, Pickard DJ, et al. Nat Genet 2015. 47(6):632-639.	Nepal_2011	H58L2*	#005f82
10561_2_15	2011	PRJEB3215	Asia	South_Asia	Nepal	L2	Wong VK, Baker S, Pickard DJ, et al. Nat Genet 2015. 47(6):632-639.	Nepal_2011	H58L2*	#005f82
10561_2_19	2011	PRJEB3215	Asia	South_Asia	Nepal	L2	Wong VK, Baker S, Pickard DJ, et al. Nat Genet 2015. 47(6):632-639.	Nepal_2011	H58L2*	#005f82
10561_2_24	1994	PRJEB3215	Asia	SE_Asia	Vietnam	L1	Wong VK, Baker S, Pickard DJ, et al. Nat Genet 2015. 47(6):632-639.	Vietnam_1994	H58L1C*	#707eec
10561_2_26	2011	PRJEB3215	Asia	South_Asia	Nepal	L2	Wong VK, Baker S, Pickard DJ, et al. Nat Genet 2015. 47(6):632-639.	Nepal_2011	H58L2*	#005f82
10561_2_27	2011	PRJEB3215	Asia	South_Asia	Nepal	L2	Wong VK, Baker S, Pickard DJ, et al. Nat Genet 2015. 47(6):632-639.	Nepal_2011	H58L2*	#005f82
10561_2_3	2011	PRJEB3215	Asia	South_Asia	Nepal	L2	Wong VK, Baker S, Pickard DJ, et al. Nat Genet 2015. 47(6):632-639.	Nepal_2011	H58L2*	#005f82
10561_2_31	2011	PRJEB3215	Asia	South_Asia	Nepal	L2	Wong VK, Baker S, Pickard DJ, et al. Nat Genet 2015. 47(6):632-639.	Nepal_2011	H58L2*	#005f82
10561_2_33	2011	PRJEB3215	Asia	South_Asia	Nepal	L2	Wong VK, Baker S, Pickard DJ, et al. Nat Genet 2015. 47(6):632-639.	Nepal_2011	H58L2*	#005f82
10561_2_38	2011	PRJEB3215	Asia	South_Asia	Nepal	L2	Wong VK, Baker S, Pickard DJ, et al. Nat Genet 2015. 47(6):632-639.	Nepal_2011	H58L2*	#005f82
10561_2_39	2011	PRJEB3215	Asia	South_Asia	Nepal	L2	Wong VK, Baker S, Pickard DJ, et al. Nat Genet 2015. 47(6):632-639.	Nepal_2011	H58L2*	#005f82
10561_2_40	2002	PRJEB3215	Asia	Western_Asia	Western_Asia	L1	Wong VK, Baker S, Pickard DJ, et al. Nat Genet 2015. 47(6):632-639.	Western_Asia_2002	H58L1B*	#707eec
10561_2_43	1995	PRJEB3215	Asia	SE_Asia	Vietnam	L1	Wong VK, Baker S, Pickard DJ, et al. Nat Genet 2015. 47(6):632-639.	Vietnam_1995	H58L1C*	#707eec
10561_2_44	2011	PRJEB3215	Asia	South_Asia	Nepal	L2	Wong VK, Baker S, Pickard DJ, et al. Nat Genet 2015. 47(6):632-639.	Nepal_2011	H58L2*	#005f82
10561_2_45	2011	PRJEB3215	Asia	South_Asia	Nepal	L2	Wong VK, Baker S, Pickard DJ, et al. Nat Genet 2015. 47(6):632-639.	Nepal_2011	H58L2*	#005f82
10561_2_46	2011	PRJEB3215	Asia	South_Asia	Nepal	L2	Wong VK, Baker S, Pickard DJ, et al. Nat Genet 2015. 47(6):632-639.	Nepal_2011	H58L2*	#005f82
10561_2_47	1998	PRJEB3215	Asia	SE_Asia	Vietnam	L1	Wong VK, Baker S, Pickard DJ, et al. Nat Genet 2015. 47(6):632-639.	Vietnam_1998	H58L1C*	#707eec
10561_2_50	2011	PRJEB3215	Asia	South_Asia	Nepal	L2	Wong VK, Baker S, Pickard DJ, et al. Nat Genet 2015. 47(6):632-639.	Nepal_2011	H58L2*	#005f82
10561_2_51	2011	PRJEB3215	Asia	South_Asia	Nepal	L2	Wong VK, Baker S, Pickard DJ, et al. Nat Genet 2015. 47(6):632-639.	Nepal_2011	H58L2*	#005f82
10561_2_53	2011	PRJEB3215	Asia	South_Asia	Nepal	L2	Wong VK, Baker S, Pickard DJ, et al. Nat Genet 2015. 47(6):632-639.	Nepal_2011	H58L2*	#005f82
10561_2_54	2011	PRJEB3215	Asia	South_Asia	Nepal	L2	Wong VK, Baker S, Pickard DJ, et al. Nat Genet 2015. 47(6):632-639.	Nepal_2011	H58L2*	#005f82
10561_2_55	2009	PRJEB3215	Asia	South_Asia	India	L2	Wong VK, Baker S, Pickard DJ, et al. Nat Genet 2015. 47(6):632-639.	India_2009	H58L2*	#005f82
10561_2_57	2011	PRJEB3215	Asia	South_Asia	Nepal	L2	Wong VK, Baker S, Pickard DJ, et al. Nat Genet 2015. 47(6):632-639.	Nepal_2011	H58L2*	#005f82
10561_2_58	2011	PRJEB3215	Asia	South_Asia	Nepal	L2	Wong VK, Baker S, Pickard DJ, et al. Nat Genet 2015. 47(6):632-639.	Nepal_2011	H58L2*	#005f82
10561_2_59	2011	PRJEB3215	Asia	South_Asia	Nepal	L2	Wong VK, Baker S, Pickard DJ, et al. Nat Genet 2015. 47(6):632-639.	Nepal_2011	H58L2*	#005f82
10561_2_6	2011	PRJEB3215	Asia	South_Asia	India	Unkown	Wong VK, Baker S, Pickard DJ, et al. Nat Genet 2015. 47(6):632-639.	India_2011	H58*	#e6e6e6
10561_2_61	2010	PRJEB3215	Asia	South_Asia	India	Unkown	Wong VK, Baker S, Pickard DJ, et al. Nat Genet 2015. 47(6):632-639.	India_2010	H58*	#e6e6e6
10561_2_62	2011	PRJEB3215	Asia	South_Asia	Nepal	L2	Wong VK, Baker S, Pickard DJ, et al. Nat Genet 2015. 47(6):632-639.	Nepal_2011	H58L2*	#005f82
10561_2_63	2011	PRJEB3215	Asia	South_Asia	Nepal	L2	Wong VK, Baker S, Pickard DJ, et al. Nat Genet 2015. 47(6):632-639.	Nepal_2011	H58L2*	#005f82
10561_2_64	2011	PRJEB3215	Asia	South_Asia	Nepal	L2	Wong VK, Baker S, Pickard DJ, et al. Nat Genet 2015. 47(6):632-639.	Nepal_2011	H58L2*	#005f82
10561_2_66	2010	PRJEB3215	Asia	South_Asia	India	L2	Wong VK, Baker S, Pickard DJ, et al. Nat Genet 2015. 47(6):632-639.	India_2010	H58L2*	#005f82
10561_2_67	1994	PRJEB3215	Asia	SE_Asia	Vietnam	L1	Wong VK, Baker S, Pickard DJ, et al. Nat Genet 2015. 47(6):632-639.	Vietnam_1994	H58L1C*	#707eec
10561_2_68	1994	PRJEB3215	Asia	SE_Asia	Vietnam	L1	Wong VK, Baker S, Pickard DJ, et al. Nat Genet 2015. 47(6):632-639.	Vietnam_1994	H58L1C*	#707eec
10561_2_69	1995	PRJEB3215	Asia	SE_Asia	Vietnam	L1	Wong VK, Baker S, Pickard DJ, et al. Nat Genet 2015. 47(6):632-639.	Vietnam_1995	H58L1C*	#707eec
10561_2_70	1994	PRJEB3215	Asia	SE_Asia	Vietnam	L1	Wong VK, Baker S, Pickard DJ, et al. Nat Genet 2015. 47(6):632-639.	Vietnam_1994	H58L1C*	#707eec
10561_2_72	1995	PRJEB3215	Asia	SE_Asia	Vietnam	L1	Wong VK, Baker S, Pickard DJ, et al. Nat Genet 2015. 47(6):632-639.	Vietnam_1995	H58L1C*	#707eec
10561_2_74	1994	PRJEB3215	Asia	SE_Asia	Vietnam	L1	Wong VK, Baker S, Pickard DJ, et al. Nat Genet 2015. 47(6):632-639.	Vietnam_1994	H58L1C*	#707eec
10561_2_76	1993	PRJEB3215	Asia	SE_Asia	Vietnam	L1	Wong VK, Baker S, Pickard DJ, et al. Nat Genet 2015. 47(6):632-639.	Vietnam_1993	H58L1C*	#707eec
10561_2_78	1997	PRJEB3215	Asia	SE_Asia	Vietnam	L1	Wong VK, Baker S, Pickard DJ, et al. Nat Genet 2015. 47(6):632-639.	Vietnam_1997	H58L1C*	#707eec
10561_2_79	1997	PRJEB3215	Asia	SE_Asia	Vietnam	L1	Wong VK, Baker S, Pickard DJ, et al. Nat Genet 2015. 47(6):632-639.	Vietnam_1997	H58L1C*	#707eec
10561_2_8	2011	PRJEB3215	Asia	South_Asia	Nepal	L2	Wong VK, Baker S, Pickard DJ, et al. Nat Genet 2015. 47(6):632-639.	Nepal_2011	H58L2*	#005f82
10561_2_80	1994	PRJEB3215	Asia	SE_Asia	Vietnam	L1	Wong VK, Baker S, Pickard DJ, et al. Nat Genet 2015. 47(6):632-639.	Vietnam_1994	H58L1C*	#707eec
10561_2_82	1994	PRJEB3215	Asia	SE_Asia	Vietnam	L1	Wong VK, Baker S, Pickard DJ, et al. Nat Genet 2015. 47(6):632-639.	Vietnam_1994	H58L1C*	#707eec
10561_2_84	1993	PRJEB3215	Asia	SE_Asia	Vietnam	L1	Wong VK, Baker S, Pickard DJ, et al. Nat Genet 2015. 47(6):632-639.	Vietnam_1993	H58L1C*	#707eec
10561_2_86	1994	PRJEB3215	Asia	SE_Asia	Vietnam	L1	Wong VK, Baker S, Pickard DJ, et al. Nat Genet 2015. 47(6):632-639.	Vietnam_1994	H58L1C*	#707eec
10561_2_9	2011	PRJEB3215	Asia	South_Asia	Nepal	L2	Wong VK, Baker S, Pickard DJ, et al. Nat Genet 2015. 47(6):632-639.	Nepal_2011	H58L2*	#005f82
10562_2_10	2012	PRJEB3215	Unknown	Unknown	Unknown	L2	Wong VK, Baker S, Pickard DJ, et al. Nat Genet 2015. 47(6):632-639.	Unknown_2012	H58L2*	#005f82
10562_2_11	2012	PRJEB3215	Asia	South_Asia	India	L2	Wong VK, Baker S, Pickard DJ, et al. Nat Genet 2015. 47(6):632-639.	India_2012	H58L2*	#005f82
10562_2_13	2011	PRJEB3215	Asia	South_Asia	India	L2	Wong VK, Baker S, Pickard DJ, et al. Nat Genet 2015. 47(6):632-639.	India_2011	H58L2*	#005f82
10562_2_14	2011	PRJEB3215	Asia	SE_Asia	SEAsia	Unkown	Wong VK, Baker S, Pickard DJ, et al. Nat Genet 2015. 47(6):632-639.	SEAsia_2011	H58*	#e6e6e6
10562_2_16	2011	PRJEB3215	Asia	SE_Asia	Thailand	L1	Wong VK, Baker S, Pickard DJ, et al. Nat Genet 2015. 47(6):632-639.	Thailand_2011	H58L1B*	#707eec
10562_2_18	2011	PRJEB3215	Unknown	Unknown	Unknown	L2	Wong VK, Baker S, Pickard DJ, et al. Nat Genet 2015. 47(6):632-639.	Unknown_2011	H58L2*	#005f82
10562_2_21	2011	PRJEB3215	Asia	South_Asia	Bangladesh	L1	Wong VK, Baker S, Pickard DJ, et al. Nat Genet 2015. 47(6):632-639.	Bangladesh_2011	H58L1B*	#707eec
10562_2_27	2010	PRJEB3215	Asia	South_Asia	Bangladesh	L1	Wong VK, Baker S, Pickard DJ, et al. Nat Genet 2015. 47(6):632-639.	Bangladesh_2010	H58L1B*	#707eec
10562_2_28	2010	PRJEB3215	Asia	South_Asia	India	L2	Wong VK, Baker S, Pickard DJ, et al. Nat Genet 2015. 47(6):632-639.	India_2010	H58L2*	#005f82
10562_2_29	2011	PRJEB3215	Asia	South_Asia	India	L2	Wong VK, Baker S, Pickard DJ, et al. Nat Genet 2015. 47(6):632-639.	India_2011	H58L2*	#005f82
10562_2_30	2011	PRJEB3215	Asia	South_Asia	India	L2	Wong VK, Baker S, Pickard DJ, et al. Nat Genet 2015. 47(6):632-639.	India_2011	H58L2*	#005f82
10562_2_31	2011	PRJEB3215	Asia	South_Asia	India	L2	Wong VK, Baker S, Pickard DJ, et al. Nat Genet 2015. 47(6):632-639.	India_2011	H58L2*	#005f82
10562_2_32	2011	PRJEB3215	Asia	South_Asia	India	L2	Wong VK, Baker S, Pickard DJ, et al. Nat Genet 2015. 47(6):632-639.	India_2011	H58L2*	#005f82
10562_2_33	2010	PRJEB3215	Asia	South_Asia	Pakistan	L1	Wong VK, Baker S, Pickard DJ, et al. Nat Genet 2015. 47(6):632-639.	Pakistan_2010	H58L1B*	#707eec
10562_2_34	2010	PRJEB3215	Asia	South_Asia	India	L2	Wong VK, Baker S, Pickard DJ, et al. Nat Genet 2015. 47(6):632-639.	India_2010	H58L2*	#005f82
10562_2_36	2011	PRJEB3215	Asia	South_Asia	India	L1	Wong VK, Baker S, Pickard DJ, et al. Nat Genet 2015. 47(6):632-639.	India_2011	H58L1B*	#707eec
10562_2_37	2011	PRJEB3215	Asia	South_Asia	Bangladesh	L1	Wong VK, Baker S, Pickard DJ, et al. Nat Genet 2015. 47(6):632-639.	Bangladesh_2011	H58L1B*	#707eec
10562_2_38	2011	PRJEB3215	Asia	South_Asia	India	Unkown	Wong VK, Baker S, Pickard DJ, et al. Nat Genet 2015. 47(6):632-639.	India_2011	H58L1B*	#e6e6e6
10562_2_39	2011	PRJEB3215	Asia	South_Asia	Pakistan	Unkown	Wong VK, Baker S, Pickard DJ, et al. Nat Genet 2015. 47(6):632-639.	Pakistan_2011	H58*	#e6e6e6
10562_2_40	2011	PRJEB3215	Asia	South_Asia	India	L1	Wong VK, Baker S, Pickard DJ, et al. Nat Genet 2015. 47(6):632-639.	India_2011	H58L1B*	#707eec
10562_2_41	2011	PRJEB3215	Asia	South_Asia	India	L1	Wong VK, Baker S, Pickard DJ, et al. Nat Genet 2015. 47(6):632-639.	India_2011	H58L1B*	#707eec
10562_2_42	2011	PRJEB3215	Asia	South_Asia	India	L2	Wong VK, Baker S, Pickard DJ, et al. Nat Genet 2015. 47(6):632-639.	India_2011	H58L2*	#005f82
10562_2_48	1992	PRJEB3215	AustraliaandOceania	Oceania	Fiji	L1	Wong VK, Baker S, Pickard DJ, et al. Nat Genet 2015. 47(6):632-639.	Fiji_1992	H58L1B*	#707eec
10562_2_52	1993	PRJEB3215	AustraliaandOceania	Oceania	Fiji	L1	Wong VK, Baker S, Pickard DJ, et al. Nat Genet 2015. 47(6):632-639.	Fiji_1993	H58L1B*	#707eec
10562_2_58	2011	PRJEB3215	Asia	South_Asia	India	L2	Wong VK, Baker S, Pickard DJ, et al. Nat Genet 2015. 47(6):632-639.	India_2011	H58L2*	#005f82
10562_2_59	2011	PRJEB3215	Asia	South_Asia	India	L2	Wong VK, Baker S, Pickard DJ, et al. Nat Genet 2015. 47(6):632-639.	India_2011	H58L2*	#005f82
10562_2_60	2011	PRJEB3215	Asia	South_Asia	India	L1	Wong VK, Baker S, Pickard DJ, et al. Nat Genet 2015. 47(6):632-639.	India_2011	H58L1B*	#707eec
10562_2_62	2011	PRJEB3215	Asia	South_Asia	Pakistan	Unkown	Wong VK, Baker S, Pickard DJ, et al. Nat Genet 2015. 47(6):632-639.	Pakistan_2011	H58*	#e6e6e6
10562_2_64	2011	PRJEB3215	Asia	South_Asia	Pakistan	L1	Wong VK, Baker S, Pickard DJ, et al. Nat Genet 2015. 47(6):632-639.	Pakistan_2011	H58L1B*	#707eec
10562_2_65	2011	PRJEB3215	Asia	South_Asia	India	L1	Wong VK, Baker S, Pickard DJ, et al. Nat Genet 2015. 47(6):632-639.	India_2011	H58L1B*	#707eec
10562_2_66	2011	PRJEB3215	Asia	South_Asia	India	L1	Wong VK, Baker S, Pickard DJ, et al. Nat Genet 2015. 47(6):632-639.	India_2011	H58L1B*	#707eec
10562_2_67	2011	PRJEB3215	Asia	South_Asia	India	L2	Wong VK, Baker S, Pickard DJ, et al. Nat Genet 2015. 47(6):632-639.	India_2011	H58L2*	#005f82
10562_2_69	2011	PRJEB3215	Asia	SE_Asia	Burma	Unkown	Wong VK, Baker S, Pickard DJ, et al. Nat Genet 2015. 47(6):632-639.	Burma_2011	H58L1B*	#e6e6e6
10562_2_73	2011	PRJEB3215	Asia	South_Asia	Bangladesh	Bd	Wong VK, Baker S, Pickard DJ, et al. Nat Genet 2015. 47(6):632-639.	Bangladesh_2011	H58*	#db7107
10562_2_74	2011	PRJEB3215	Asia	South_Asia	India	Unkown	Wong VK, Baker S, Pickard DJ, et al. Nat Genet 2015. 47(6):632-639.	India_2011	H58*	#e6e6e6
10562_2_75	2011	PRJEB3215	Asia	South_Asia	India	L1	Wong VK, Baker S, Pickard DJ, et al. Nat Genet 2015. 47(6):632-639.	India_2011	H58L1B*	#707eec
10562_2_77	2011	PRJEB3215	Asia	SE_Asia	Indonesia	L2	Wong VK, Baker S, Pickard DJ, et al. Nat Genet 2015. 47(6):632-639.	Indonesia_2011	H58L2*	#005f82
10562_2_78	2011	PRJEB3215	Asia	SE_Asia	Vietnam	L1	Wong VK, Baker S, Pickard DJ, et al. Nat Genet 2015. 47(6):632-639.	Vietnam_2011	H58L1C*	#707eec
10562_2_79	2012	PRJEB3215	Asia	South_Asia	India	L2	Wong VK, Baker S, Pickard DJ, et al. Nat Genet 2015. 47(6):632-639.	India_2012	H58L2*	#005f82
10562_2_8	2012	PRJEB3215	Asia	South_Asia	India	L1	Wong VK, Baker S, Pickard DJ, et al. Nat Genet 2015. 47(6):632-639.	India_2012	H58L1B*	#707eec
10562_2_81	2011	PRJEB3215	Asia	South_Asia	India	L2	Wong VK, Baker S, Pickard DJ, et al. Nat Genet 2015. 47(6):632-639.	India_2011	H58L2*	#005f82
10562_2_83	2011	PRJEB3215	Asia	South_Asia	India	L2	Wong VK, Baker S, Pickard DJ, et al. Nat Genet 2015. 47(6):632-639.	India_2011	H58L2*	#005f82
10562_2_9	2012	PRJEB3215	AustraliaandOceania	Australia	Australia_no_travel	L1	Wong VK, Baker S, Pickard DJ, et al. Nat Genet 2015. 47(6):632-639.	Australia_no_travel_2012	H58L1B*	#707eec
10592_2_10	2003	PRJEB3215	Asia	South_Asia	Pakistan	L1	Wong VK, Baker S, Pickard DJ, et al. Nat Genet 2015. 47(6):632-639.	Pakistan_2003	H58L1B*	#707eec
10592_2_11	2003	PRJEB3215	Asia	South_Asia	Pakistan	Unkown	Wong VK, Baker S, Pickard DJ, et al. Nat Genet 2015. 47(6):632-639.	Pakistan_2003	H58*	#e6e6e6
10592_2_13	2003	PRJEB3215	Asia	South_Asia	Pakistan	L2	Wong VK, Baker S, Pickard DJ, et al. Nat Genet 2015. 47(6):632-639.	Pakistan_2003	H58L2*	#005f82
10592_2_20	2003	PRJEB3215	Asia	South_Asia	Pakistan	L1	Wong VK, Baker S, Pickard DJ, et al. Nat Genet 2015. 47(6):632-639.	Pakistan_2003	H58L1B*	#707eec
10592_2_22	2003	PRJEB3215	Asia	South_Asia	Pakistan	L2	Wong VK, Baker S, Pickard DJ, et al. Nat Genet 2015. 47(6):632-639.	Pakistan_2003	H58L2*	#005f82
10592_2_23	2003	PRJEB3215	Asia	South_Asia	Pakistan	Unkown	Wong VK, Baker S, Pickard DJ, et al. Nat Genet 2015. 47(6):632-639.	Pakistan_2003	H58*	#e6e6e6
10592_2_24	2003	PRJEB3215	Asia	South_Asia	Pakistan	Unkown	Wong VK, Baker S, Pickard DJ, et al. Nat Genet 2015. 47(6):632-639.	Pakistan_2003	H58*	#e6e6e6
10592_2_26	2003	PRJEB3215	Asia	South_Asia	Pakistan	Unkown	Wong VK, Baker S, Pickard DJ, et al. Nat Genet 2015. 47(6):632-639.	Pakistan_2003	H58*	#e6e6e6
10592_2_28	2003	PRJEB3215	Asia	South_Asia	Pakistan	L1	Wong VK, Baker S, Pickard DJ, et al. Nat Genet 2015. 47(6):632-639.	Pakistan_2003	H58L1B*	#707eec
10592_2_30	2003	PRJEB3215	Asia	South_Asia	Pakistan	Unkown	Wong VK, Baker S, Pickard DJ, et al. Nat Genet 2015. 47(6):632-639.	Pakistan_2003	H58*	#e6e6e6
10592_2_32	2003	PRJEB3215	Asia	South_Asia	Pakistan	L1	Wong VK, Baker S, Pickard DJ, et al. Nat Genet 2015. 47(6):632-639.	Pakistan_2003	H58L1B*	#707eec
10592_2_33	2003	PRJEB3215	Asia	South_Asia	Pakistan	Unkown	Wong VK, Baker S, Pickard DJ, et al. Nat Genet 2015. 47(6):632-639.	Pakistan_2003	H58*	#e6e6e6
10592_2_4	2003	PRJEB3215	Asia	South_Asia	Pakistan	L1	Wong VK, Baker S, Pickard DJ, et al. Nat Genet 2015. 47(6):632-639.	Pakistan_2003	H58L1B*	#707eec
10592_2_56	2002	PRJEB3215	Asia	SE_Asia	Laos	L1	Wong VK, Baker S, Pickard DJ, et al. Nat Genet 2015. 47(6):632-639.	Laos_2002	H58L1C*	#707eec
10592_2_62	1999	PRJEB3215	Asia	South_Asia	Nepal	Bd	Wong VK, Baker S, Pickard DJ, et al. Nat Genet 2015. 47(6):632-639.	Nepal_1999	H58*	#db7107
10592_2_78	2007	PRJEB3215	Asia	South_Asia	Bangladesh	L1	Wong VK, Baker S, Pickard DJ, et al. Nat Genet 2015. 47(6):632-639.	Bangladesh_2007	H58L1B*	#707eec
10592_2_80	2003	PRJEB3215	Asia	South_Asia	Bangladesh	Bd	Wong VK, Baker S, Pickard DJ, et al. Nat Genet 2015. 47(6):632-639.	Bangladesh_2003	H58*	#db7107
10592_2_9	2003	PRJEB3215	Asia	South_Asia	Pakistan	Unkown	Wong VK, Baker S, Pickard DJ, et al. Nat Genet 2015. 47(6):632-639.	Pakistan_2003	H58*	#e6e6e6
10593_2_10	2002	PRJEB3215	Asia	South_Asia	SriLanka	L2	Wong VK, Baker S, Pickard DJ, et al. Nat Genet 2015. 47(6):632-639.	SriLanka_2002	H58L2*	#005f82
10593_2_26	2000	PRJEB3215	Asia	South_Asia	India	L2	Wong VK, Baker S, Pickard DJ, et al. Nat Genet 2015. 47(6):632-639.	India_2000	H58L2*	#005f82
10593_2_80	2008	PRJEB3215	Asia	Western_Asia	Palestine	L1	Wong VK, Baker S, Pickard DJ, et al. Nat Genet 2015. 47(6):632-639.	Palestine_2008	H58L1B*	#707eec
10607_1_42	2008	PRJEB3215	Asia	SE_Asia	Cambodia	L1	Wong VK, Baker S, Pickard DJ, et al. Nat Genet 2015. 47(6):632-639.	Cambodia_2008	H58L1C*	#707eec
10607_1_43	2008	PRJEB3215	Asia	SE_Asia	Cambodia	L1	Wong VK, Baker S, Pickard DJ, et al. Nat Genet 2015. 47(6):632-639.	Cambodia_2008	H58L1C*	#707eec
10607_1_44	2008	PRJEB3215	Asia	SE_Asia	Cambodia	L1	Wong VK, Baker S, Pickard DJ, et al. Nat Genet 2015. 47(6):632-639.	Cambodia_2008	H58L1C*	#707eec
10607_1_45	2008	PRJEB3215	Asia	SE_Asia	Cambodia	L1	Wong VK, Baker S, Pickard DJ, et al. Nat Genet 2015. 47(6):632-639.	Cambodia_2008	H58L1C*	#707eec
10607_1_46	2008	PRJEB3215	Asia	SE_Asia	Cambodia	L1	Wong VK, Baker S, Pickard DJ, et al. Nat Genet 2015. 47(6):632-639.	Cambodia_2008	H58L1C*	#707eec
10607_1_47	2008	PRJEB3215	Asia	SE_Asia	Cambodia	L1	Wong VK, Baker S, Pickard DJ, et al. Nat Genet 2015. 47(6):632-639.	Cambodia_2008	H58L1C*	#707eec
10607_1_48	2009	PRJEB3215	Asia	SE_Asia	Cambodia	L1	Wong VK, Baker S, Pickard DJ, et al. Nat Genet 2015. 47(6):632-639.	Cambodia_2009	H58L1C*	#707eec
10607_1_49	2009	PRJEB3215	Asia	SE_Asia	Cambodia	L1	Wong VK, Baker S, Pickard DJ, et al. Nat Genet 2015. 47(6):632-639.	Cambodia_2009	H58L1C*	#707eec
10607_1_50	2009	PRJEB3215	Asia	SE_Asia	Cambodia	L1	Wong VK, Baker S, Pickard DJ, et al. Nat Genet 2015. 47(6):632-639.	Cambodia_2009	H58L1C*	#707eec
10607_1_52	2010	PRJEB3215	Asia	SE_Asia	Cambodia	L1	Wong VK, Baker S, Pickard DJ, et al. Nat Genet 2015. 47(6):632-639.	Cambodia_2010	H58L1C*	#707eec
10607_1_58	2010	PRJEB3215	Asia	SE_Asia	Cambodia	L1	Wong VK, Baker S, Pickard DJ, et al. Nat Genet 2015. 47(6):632-639.	Cambodia_2010	H58L1C*	#707eec
10607_1_59	2011	PRJEB3215	Asia	SE_Asia	Cambodia	L1	Wong VK, Baker S, Pickard DJ, et al. Nat Genet 2015. 47(6):632-639.	Cambodia_2011	H58L1C*	#707eec
10607_1_60	2011	PRJEB3215	Asia	SE_Asia	Cambodia	L1	Wong VK, Baker S, Pickard DJ, et al. Nat Genet 2015. 47(6):632-639.	Cambodia_2011	H58L1C*	#707eec
10607_1_62	2011	PRJEB3215	Asia	SE_Asia	Cambodia	L1	Wong VK, Baker S, Pickard DJ, et al. Nat Genet 2015. 47(6):632-639.	Cambodia_2011	H58L1C*	#707eec
10607_1_63	2011	PRJEB3215	Asia	SE_Asia	Cambodia	L1	Wong VK, Baker S, Pickard DJ, et al. Nat Genet 2015. 47(6):632-639.	Cambodia_2011	H58L1C*	#707eec
10607_1_64	2011	PRJEB3215	Asia	SE_Asia	Cambodia	L1	Wong VK, Baker S, Pickard DJ, et al. Nat Genet 2015. 47(6):632-639.	Cambodia_2011	H58L1C*	#707eec
10607_1_65	2011	PRJEB3215	Asia	SE_Asia	Cambodia	L1	Wong VK, Baker S, Pickard DJ, et al. Nat Genet 2015. 47(6):632-639.	Cambodia_2011	H58L1C*	#707eec
10607_1_66	2011	PRJEB3215	Asia	SE_Asia	Cambodia	L1	Wong VK, Baker S, Pickard DJ, et al. Nat Genet 2015. 47(6):632-639.	Cambodia_2011	H58L1C*	#707eec
10607_1_67	2011	PRJEB3215	Asia	SE_Asia	Cambodia	L1	Wong VK, Baker S, Pickard DJ, et al. Nat Genet 2015. 47(6):632-639.	Cambodia_2011	H58L1C*	#707eec
10607_1_69	2011	PRJEB3215	Asia	SE_Asia	Cambodia	L1	Wong VK, Baker S, Pickard DJ, et al. Nat Genet 2015. 47(6):632-639.	Cambodia_2011	H58L1C*	#707eec
10607_1_70	2011	PRJEB3215	Asia	SE_Asia	Cambodia	L1	Wong VK, Baker S, Pickard DJ, et al. Nat Genet 2015. 47(6):632-639.	Cambodia_2011	H58L1C*	#707eec
10607_1_73	2011	PRJEB3215	Asia	SE_Asia	Cambodia	L1	Wong VK, Baker S, Pickard DJ, et al. Nat Genet 2015. 47(6):632-639.	Cambodia_2011	H58L1C*	#707eec
10607_1_74	2011	PRJEB3215	Asia	SE_Asia	Cambodia	L1	Wong VK, Baker S, Pickard DJ, et al. Nat Genet 2015. 47(6):632-639.	Cambodia_2011	H58L1C*	#707eec
10607_1_75	2011	PRJEB3215	Asia	SE_Asia	Cambodia	L1	Wong VK, Baker S, Pickard DJ, et al. Nat Genet 2015. 47(6):632-639.	Cambodia_2011	H58L1C*	#707eec
10607_1_76	2011	PRJEB3215	Asia	SE_Asia	Cambodia	L1	Wong VK, Baker S, Pickard DJ, et al. Nat Genet 2015. 47(6):632-639.	Cambodia_2011	H58L1C*	#707eec
10607_1_77	2011	PRJEB3215	Asia	SE_Asia	Cambodia	L1	Wong VK, Baker S, Pickard DJ, et al. Nat Genet 2015. 47(6):632-639.	Cambodia_2011	H58L1C*	#707eec
10607_1_78	2011	PRJEB3215	Asia	SE_Asia	Cambodia	L1	Wong VK, Baker S, Pickard DJ, et al. Nat Genet 2015. 47(6):632-639.	Cambodia_2011	H58L1C*	#707eec
10607_1_79	2012	PRJEB3215	Asia	SE_Asia	Cambodia	L1	Wong VK, Baker S, Pickard DJ, et al. Nat Genet 2015. 47(6):632-639.	Cambodia_2012	H58L1C*	#707eec
10607_1_80	2012	PRJEB3215	Asia	SE_Asia	Cambodia	L1	Wong VK, Baker S, Pickard DJ, et al. Nat Genet 2015. 47(6):632-639.	Cambodia_2012	H58L1C*	#707eec
10607_1_81	2012	PRJEB3215	Asia	SE_Asia	Cambodia	L1	Wong VK, Baker S, Pickard DJ, et al. Nat Genet 2015. 47(6):632-639.	Cambodia_2012	H58L1C*	#707eec
10607_1_82	2012	PRJEB3215	Asia	SE_Asia	Cambodia	L1	Wong VK, Baker S, Pickard DJ, et al. Nat Genet 2015. 47(6):632-639.	Cambodia_2012	H58L1C*	#707eec
10607_1_83	2012	PRJEB3215	Asia	SE_Asia	Cambodia	L1	Wong VK, Baker S, Pickard DJ, et al. Nat Genet 2015. 47(6):632-639.	Cambodia_2012	H58L1C*	#707eec
10607_1_84	2012	PRJEB3215	Asia	SE_Asia	Cambodia	L1	Wong VK, Baker S, Pickard DJ, et al. Nat Genet 2015. 47(6):632-639.	Cambodia_2012	H58L1C*	#707eec
10607_1_85	2012	PRJEB3215	Asia	SE_Asia	Cambodia	L1	Wong VK, Baker S, Pickard DJ, et al. Nat Genet 2015. 47(6):632-639.	Cambodia_2012	H58L1C*	#707eec
10607_1_86	2012	PRJEB3215	Asia	SE_Asia	Cambodia	L1	Wong VK, Baker S, Pickard DJ, et al. Nat Genet 2015. 47(6):632-639.	Cambodia_2012	H58L1C*	#707eec
10607_1_87	2012	PRJEB3215	Asia	SE_Asia	Cambodia	L1	Wong VK, Baker S, Pickard DJ, et al. Nat Genet 2015. 47(6):632-639.	Cambodia_2012	H58L1C*	#707eec
10607_1_89	2012	PRJEB3215	Asia	SE_Asia	Cambodia	L1	Wong VK, Baker S, Pickard DJ, et al. Nat Genet 2015. 47(6):632-639.	Cambodia_2012	H58L1C*	#707eec
10607_1_90	2012	PRJEB3215	Asia	SE_Asia	Cambodia	L1	Wong VK, Baker S, Pickard DJ, et al. Nat Genet 2015. 47(6):632-639.	Cambodia_2012	H58L1C*	#707eec
10607_1_91	2012	PRJEB3215	Asia	SE_Asia	Cambodia	L1	Wong VK, Baker S, Pickard DJ, et al. Nat Genet 2015. 47(6):632-639.	Cambodia_2012	H58L1C*	#707eec
10607_1_92	2012	PRJEB3215	Asia	SE_Asia	Cambodia	L1	Wong VK, Baker S, Pickard DJ, et al. Nat Genet 2015. 47(6):632-639.	Cambodia_2012	H58L1C*	#707eec
10607_1_93	2012	PRJEB3215	Asia	SE_Asia	Cambodia	L1	Wong VK, Baker S, Pickard DJ, et al. Nat Genet 2015. 47(6):632-639.	Cambodia_2012	H58L1C*	#707eec
10607_1_95	2012	PRJEB3215	Asia	SE_Asia	Cambodia	L1	Wong VK, Baker S, Pickard DJ, et al. Nat Genet 2015. 47(6):632-639.	Cambodia_2012	H58L1C*	#707eec
10607_1_96	2012	PRJEB3215	Asia	SE_Asia	Cambodia	L1	Wong VK, Baker S, Pickard DJ, et al. Nat Genet 2015. 47(6):632-639.	Cambodia_2012	H58L1C*	#707eec
10607_2_1	2012	PRJEB3215	Africa	Southern_Africa	Malawi	L1	Wong VK, Baker S, Pickard DJ, et al. Nat Genet 2015. 47(6):632-639.	Malawi_2012	H58L1B*	#707eec
10607_2_10	2010	PRJEB3215	Africa	Southern_Africa	Malawi	L1	Wong VK, Baker S, Pickard DJ, et al. Nat Genet 2015. 47(6):632-639.	Malawi_2010	H58L1B*	#707eec
10607_2_13	2012	PRJEB3215	Africa	Southern_Africa	Malawi	L1	Wong VK, Baker S, Pickard DJ, et al. Nat Genet 2015. 47(6):632-639.	Malawi_2012	H58L1B*	#707eec
10607_2_14	2012	PRJEB3215	Africa	Southern_Africa	Malawi	L1	Wong VK, Baker S, Pickard DJ, et al. Nat Genet 2015. 47(6):632-639.	Malawi_2012	H58L1B*	#707eec
10607_2_15	2013	PRJEB3215	Africa	Southern_Africa	Malawi	L1	Wong VK, Baker S, Pickard DJ, et al. Nat Genet 2015. 47(6):632-639.	Malawi_2013	H58L1B*	#707eec
10607_2_17	2013	PRJEB3215	Africa	Southern_Africa	Malawi	L1	Wong VK, Baker S, Pickard DJ, et al. Nat Genet 2015. 47(6):632-639.	Malawi_2013	H58L1B*	#707eec
10607_2_18	2012	PRJEB3215	Africa	Southern_Africa	Malawi	L1	Wong VK, Baker S, Pickard DJ, et al. Nat Genet 2015. 47(6):632-639.	Malawi_2012	H58L1B*	#707eec
10607_2_19	2012	PRJEB3215	Africa	Southern_Africa	Malawi	L1	Wong VK, Baker S, Pickard DJ, et al. Nat Genet 2015. 47(6):632-639.	Malawi_2012	H58L1B*	#707eec
10607_2_2	2013	PRJEB3215	Africa	Southern_Africa	Malawi	L1	Wong VK, Baker S, Pickard DJ, et al. Nat Genet 2015. 47(6):632-639.	Malawi_2013	H58L1B*	#707eec
10607_2_20	2010	PRJEB3215	Africa	Southern_Africa	Malawi	Unkown	Wong VK, Baker S, Pickard DJ, et al. Nat Genet 2015. 47(6):632-639.	Malawi_2010	H58L1B*	#e6e6e6
10607_2_23	2013	PRJEB3215	Africa	Southern_Africa	Malawi	L1	Wong VK, Baker S, Pickard DJ, et al. Nat Genet 2015. 47(6):632-639.	Malawi_2013	H58L1B*	#707eec
10607_2_24	2013	PRJEB3215	Africa	Southern_Africa	Malawi	L1	Wong VK, Baker S, Pickard DJ, et al. Nat Genet 2015. 47(6):632-639.	Malawi_2013	H58L1B*	#707eec
10607_2_25	2012	PRJEB3215	Africa	Southern_Africa	Malawi	L1	Wong VK, Baker S, Pickard DJ, et al. Nat Genet 2015. 47(6):632-639.	Malawi_2012	H58L1B*	#707eec
10607_2_26	2012	PRJEB3215	Africa	Southern_Africa	Malawi	L1	Wong VK, Baker S, Pickard DJ, et al. Nat Genet 2015. 47(6):632-639.	Malawi_2012	H58L1B*	#707eec
10607_2_27	2013	PRJEB3215	Africa	Southern_Africa	Malawi	L1	Wong VK, Baker S, Pickard DJ, et al. Nat Genet 2015. 47(6):632-639.	Malawi_2013	H58L1B*	#707eec
10607_2_32	2010	PRJEB3215	Africa	Southern_Africa	Malawi	L2	Wong VK, Baker S, Pickard DJ, et al. Nat Genet 2015. 47(6):632-639.	Malawi_2010	H58L2*	#005f82
10607_2_35	2013	PRJEB3215	Africa	Southern_Africa	Malawi	L1	Wong VK, Baker S, Pickard DJ, et al. Nat Genet 2015. 47(6):632-639.	Malawi_2013	H58L1B*	#707eec
10607_2_36	2012	PRJEB3215	Africa	Southern_Africa	Malawi	L1	Wong VK, Baker S, Pickard DJ, et al. Nat Genet 2015. 47(6):632-639.	Malawi_2012	H58L1B*	#707eec
10607_2_37	2012	PRJEB3215	Africa	Southern_Africa	Malawi	L1	Wong VK, Baker S, Pickard DJ, et al. Nat Genet 2015. 47(6):632-639.	Malawi_2012	H58L1B*	#707eec
10607_2_38	2013	PRJEB3215	Africa	Southern_Africa	Malawi	L1	Wong VK, Baker S, Pickard DJ, et al. Nat Genet 2015. 47(6):632-639.	Malawi_2013	H58L1B*	#707eec
10607_2_40	2010	PRJEB3215	Africa	Southern_Africa	Malawi	L2	Wong VK, Baker S, Pickard DJ, et al. Nat Genet 2015. 47(6):632-639.	Malawi_2010	H58L2*	#005f82
10607_2_5	2010	PRJEB3215	Africa	Southern_Africa	Malawi	L1	Wong VK, Baker S, Pickard DJ, et al. Nat Genet 2015. 47(6):632-639.	Malawi_2010	H58L1B*	#707eec
10607_2_53	2010	PRJEB3215	Asia	SE_Asia	Cambodia	L1	Wong VK, Baker S, Pickard DJ, et al. Nat Genet 2015. 47(6):632-639.	Cambodia_2010	H58L1B*	#707eec
10607_2_54	2010	PRJEB3215	Asia	SE_Asia	Cambodia	L1	Wong VK, Baker S, Pickard DJ, et al. Nat Genet 2015. 47(6):632-639.	Cambodia_2010	H58L1C*	#707eec
10607_2_55	2010	PRJEB3215	Asia	SE_Asia	Cambodia	L1	Wong VK, Baker S, Pickard DJ, et al. Nat Genet 2015. 47(6):632-639.	Cambodia_2010	H58L1C*	#707eec
10607_2_56	2010	PRJEB3215	Asia	SE_Asia	Cambodia	L1	Wong VK, Baker S, Pickard DJ, et al. Nat Genet 2015. 47(6):632-639.	Cambodia_2010	H58L1C*	#707eec
10607_2_6	2010	PRJEB3215	Africa	Southern_Africa	Malawi	L1	Wong VK, Baker S, Pickard DJ, et al. Nat Genet 2015. 47(6):632-639.	Malawi_2010	H58L1B*	#707eec
10607_2_7	2012	PRJEB3215	Africa	Southern_Africa	Malawi	L1	Wong VK, Baker S, Pickard DJ, et al. Nat Genet 2015. 47(6):632-639.	Malawi_2012	H58L1B*	#707eec
10607_2_9	2010	PRJEB3215	Africa	Southern_Africa	Malawi	L1	Wong VK, Baker S, Pickard DJ, et al. Nat Genet 2015. 47(6):632-639.	Malawi_2010	H58L1B*	#707eec
10608_1_1	2008	PRJEB3215	Asia	SE_Asia	Cambodia	L1	Wong VK, Baker S, Pickard DJ, et al. Nat Genet 2015. 47(6):632-639.	Cambodia_2008	H58L1C*	#707eec
10608_1_2	2008	PRJEB3215	Asia	SE_Asia	Cambodia	L1	Wong VK, Baker S, Pickard DJ, et al. Nat Genet 2015. 47(6):632-639.	Cambodia_2008	H58L1C*	#707eec
10608_1_3	2008	PRJEB3215	Asia	SE_Asia	Cambodia	L1	Wong VK, Baker S, Pickard DJ, et al. Nat Genet 2015. 47(6):632-639.	Cambodia_2008	H58L1C*	#707eec
10608_2_11	2010	PRJEB3215	Asia	SE_Asia	Cambodia	L1	Wong VK, Baker S, Pickard DJ, et al. Nat Genet 2015. 47(6):632-639.	Cambodia_2010	H58L1C*	#707eec
10608_2_12	2010	PRJEB3215	Asia	SE_Asia	Cambodia	L1	Wong VK, Baker S, Pickard DJ, et al. Nat Genet 2015. 47(6):632-639.	Cambodia_2010	H58L1C*	#707eec
10608_2_13	2010	PRJEB3215	Asia	SE_Asia	Cambodia	L1	Wong VK, Baker S, Pickard DJ, et al. Nat Genet 2015. 47(6):632-639.	Cambodia_2010	H58L1C*	#707eec
10608_2_15	2010	PRJEB3215	Asia	SE_Asia	Cambodia	L1	Wong VK, Baker S, Pickard DJ, et al. Nat Genet 2015. 47(6):632-639.	Cambodia_2010	H58L1C*	#707eec
10608_2_16	2010	PRJEB3215	Asia	SE_Asia	Cambodia	L1	Wong VK, Baker S, Pickard DJ, et al. Nat Genet 2015. 47(6):632-639.	Cambodia_2010	H58L1C*	#707eec
10608_2_17	2010	PRJEB3215	Asia	SE_Asia	Cambodia	L1	Wong VK, Baker S, Pickard DJ, et al. Nat Genet 2015. 47(6):632-639.	Cambodia_2010	H58L1C*	#707eec
10608_2_18	2011	PRJEB3215	Asia	SE_Asia	Cambodia	L1	Wong VK, Baker S, Pickard DJ, et al. Nat Genet 2015. 47(6):632-639.	Cambodia_2011	H58L1C*	#707eec
10608_2_19	2011	PRJEB3215	Asia	SE_Asia	Cambodia	L1	Wong VK, Baker S, Pickard DJ, et al. Nat Genet 2015. 47(6):632-639.	Cambodia_2011	H58L1C*	#707eec
10608_2_21	2012	PRJEB3215	Asia	SE_Asia	Cambodia	L1	Wong VK, Baker S, Pickard DJ, et al. Nat Genet 2015. 47(6):632-639.	Cambodia_2012	H58L1C*	#707eec
10608_2_22	2012	PRJEB3215	Asia	SE_Asia	Cambodia	L1	Wong VK, Baker S, Pickard DJ, et al. Nat Genet 2015. 47(6):632-639.	Cambodia_2012	H58L1C*	#707eec
10608_2_23	2012	PRJEB3215	Asia	SE_Asia	Cambodia	L1	Wong VK, Baker S, Pickard DJ, et al. Nat Genet 2015. 47(6):632-639.	Cambodia_2012	H58L1C*	#707eec
10608_2_24	2012	PRJEB3215	Asia	SE_Asia	Cambodia	L1	Wong VK, Baker S, Pickard DJ, et al. Nat Genet 2015. 47(6):632-639.	Cambodia_2012	H58L1C*	#707eec
10608_2_25	2012	PRJEB3215	Asia	SE_Asia	Cambodia	L1	Wong VK, Baker S, Pickard DJ, et al. Nat Genet 2015. 47(6):632-639.	Cambodia_2012	H58L1C*	#707eec
10608_2_26	2012	PRJEB3215	Asia	SE_Asia	Cambodia	L1	Wong VK, Baker S, Pickard DJ, et al. Nat Genet 2015. 47(6):632-639.	Cambodia_2012	H58L1C*	#707eec
10608_2_28	2012	PRJEB3215	Asia	SE_Asia	Cambodia	L1	Wong VK, Baker S, Pickard DJ, et al. Nat Genet 2015. 47(6):632-639.	Cambodia_2012	H58L1C*	#707eec
10608_2_30	2012	PRJEB3215	Asia	SE_Asia	Cambodia	L1	Wong VK, Baker S, Pickard DJ, et al. Nat Genet 2015. 47(6):632-639.	Cambodia_2012	H58L1C*	#707eec
10608_2_31	2012	PRJEB3215	Asia	SE_Asia	Cambodia	L1	Wong VK, Baker S, Pickard DJ, et al. Nat Genet 2015. 47(6):632-639.	Cambodia_2012	H58L1C*	#707eec
10608_2_32	2012	PRJEB3215	Asia	SE_Asia	Cambodia	L1	Wong VK, Baker S, Pickard DJ, et al. Nat Genet 2015. 47(6):632-639.	Cambodia_2012	H58L1C*	#707eec
10608_2_34	2012	PRJEB3215	Asia	SE_Asia	Cambodia	L1	Wong VK, Baker S, Pickard DJ, et al. Nat Genet 2015. 47(6):632-639.	Cambodia_2012	H58L1C*	#707eec
10608_2_35	2012	PRJEB3215	Asia	SE_Asia	Cambodia	L1	Wong VK, Baker S, Pickard DJ, et al. Nat Genet 2015. 47(6):632-639.	Cambodia_2012	H58L1C*	#707eec
10608_2_36	2012	PRJEB3215	Asia	SE_Asia	Cambodia	L1	Wong VK, Baker S, Pickard DJ, et al. Nat Genet 2015. 47(6):632-639.	Cambodia_2012	H58L1C*	#707eec
10608_2_37	2012	PRJEB3215	Asia	SE_Asia	Cambodia	L1	Wong VK, Baker S, Pickard DJ, et al. Nat Genet 2015. 47(6):632-639.	Cambodia_2012	H58L1C*	#707eec
10608_2_39	2012	PRJEB3215	Asia	SE_Asia	Cambodia	L1	Wong VK, Baker S, Pickard DJ, et al. Nat Genet 2015. 47(6):632-639.	Cambodia_2012	H58L1C*	#707eec
10608_2_4	2008	PRJEB3215	Asia	SE_Asia	Cambodia	L1	Wong VK, Baker S, Pickard DJ, et al. Nat Genet 2015. 47(6):632-639.	Cambodia_2008	H58L1C*	#707eec
10608_2_42	2012	PRJEB3215	Asia	SE_Asia	Cambodia	L1	Wong VK, Baker S, Pickard DJ, et al. Nat Genet 2015. 47(6):632-639.	Cambodia_2012	H58L1C*	#707eec
10608_2_43	2012	PRJEB3215	Asia	SE_Asia	Cambodia	L1	Wong VK, Baker S, Pickard DJ, et al. Nat Genet 2015. 47(6):632-639.	Cambodia_2012	H58L1C*	#707eec
10608_2_44	2012	PRJEB3215	Asia	SE_Asia	Cambodia	L1	Wong VK, Baker S, Pickard DJ, et al. Nat Genet 2015. 47(6):632-639.	Cambodia_2012	H58L1C*	#707eec
10608_2_45	2012	PRJEB3215	Asia	SE_Asia	Cambodia	L1	Wong VK, Baker S, Pickard DJ, et al. Nat Genet 2015. 47(6):632-639.	Cambodia_2012	H58L1C*	#707eec
10608_2_48	2012	PRJEB3215	Asia	SE_Asia	Cambodia	L1	Wong VK, Baker S, Pickard DJ, et al. Nat Genet 2015. 47(6):632-639.	Cambodia_2012	H58L1C*	#707eec
10608_2_49	2012	PRJEB3215	Asia	SE_Asia	Cambodia	L1	Wong VK, Baker S, Pickard DJ, et al. Nat Genet 2015. 47(6):632-639.	Cambodia_2012	H58L1C*	#707eec
10608_2_5	2008	PRJEB3215	Asia	SE_Asia	Cambodia	L1	Wong VK, Baker S, Pickard DJ, et al. Nat Genet 2015. 47(6):632-639.	Cambodia_2008	H58L1C*	#707eec
10608_2_50	2012	PRJEB3215	Asia	SE_Asia	Cambodia	L1	Wong VK, Baker S, Pickard DJ, et al. Nat Genet 2015. 47(6):632-639.	Cambodia_2012	H58L1C*	#707eec
10608_2_51	2012	PRJEB3215	Asia	SE_Asia	Cambodia	L1	Wong VK, Baker S, Pickard DJ, et al. Nat Genet 2015. 47(6):632-639.	Cambodia_2012	H58L1C*	#707eec
10608_2_52	2012	PRJEB3215	Asia	SE_Asia	Cambodia	L1	Wong VK, Baker S, Pickard DJ, et al. Nat Genet 2015. 47(6):632-639.	Cambodia_2012	H58L1C*	#707eec
10608_2_57	2012	PRJEB3215	Asia	SE_Asia	Cambodia	L1	Wong VK, Baker S, Pickard DJ, et al. Nat Genet 2015. 47(6):632-639.	Cambodia_2012	H58L1C*	#707eec
10608_2_58	2012	PRJEB3215	Asia	SE_Asia	Cambodia	L1	Wong VK, Baker S, Pickard DJ, et al. Nat Genet 2015. 47(6):632-639.	Cambodia_2012	H58L1C*	#707eec
10608_2_59	2012	PRJEB3215	Asia	SE_Asia	Cambodia	L1	Wong VK, Baker S, Pickard DJ, et al. Nat Genet 2015. 47(6):632-639.	Cambodia_2012	H58L1C*	#707eec
10608_2_60	2012	PRJEB3215	Asia	SE_Asia	Cambodia	L1	Wong VK, Baker S, Pickard DJ, et al. Nat Genet 2015. 47(6):632-639.	Cambodia_2012	H58L1C*	#707eec
10608_2_61	2012	PRJEB3215	Asia	SE_Asia	Cambodia	L1	Wong VK, Baker S, Pickard DJ, et al. Nat Genet 2015. 47(6):632-639.	Cambodia_2012	H58L1C*	#707eec
10608_2_63	2012	PRJEB3215	Asia	SE_Asia	Cambodia	L1	Wong VK, Baker S, Pickard DJ, et al. Nat Genet 2015. 47(6):632-639.	Cambodia_2012	H58L1C*	#707eec
10608_2_65	2012	PRJEB3215	Asia	SE_Asia	Cambodia	L1	Wong VK, Baker S, Pickard DJ, et al. Nat Genet 2015. 47(6):632-639.	Cambodia_2012	H58L1C*	#707eec
10608_2_66	2012	PRJEB3215	Asia	SE_Asia	Cambodia	L1	Wong VK, Baker S, Pickard DJ, et al. Nat Genet 2015. 47(6):632-639.	Cambodia_2012	H58L1C*	#707eec
10608_2_67	2012	PRJEB3215	Asia	SE_Asia	Cambodia	L1	Wong VK, Baker S, Pickard DJ, et al. Nat Genet 2015. 47(6):632-639.	Cambodia_2012	H58L1C*	#707eec
10608_2_68	2012	PRJEB3215	Asia	SE_Asia	Cambodia	L1	Wong VK, Baker S, Pickard DJ, et al. Nat Genet 2015. 47(6):632-639.	Cambodia_2012	H58L1C*	#707eec
10608_2_7	2008	PRJEB3215	Asia	SE_Asia	Cambodia	L1	Wong VK, Baker S, Pickard DJ, et al. Nat Genet 2015. 47(6):632-639.	Cambodia_2008	H58L1C*	#707eec
10608_2_9	2010	PRJEB3215	Asia	SE_Asia	Cambodia	L1	Wong VK, Baker S, Pickard DJ, et al. Nat Genet 2015. 47(6):632-639.	Cambodia_2010	H58L1C*	#707eec
7468_7_49	2009	PRJEB3215	Africa	East_Africa	Tanzania	L1	Wong VK, Baker S, Pickard DJ, et al. Nat Genet 2015. 47(6):632-639.	Tanzania_2009	H58L1B*	#707eec
7468_7_55	2009	PRJEB3215	Africa	East_Africa	Tanzania	L2	Wong VK, Baker S, Pickard DJ, et al. Nat Genet 2015. 47(6):632-639.	Tanzania_2009	H58L2*	#005f82
7468_7_57	2009	PRJEB3215	Africa	East_Africa	Tanzania	L1	Wong VK, Baker S, Pickard DJ, et al. Nat Genet 2015. 47(6):632-639.	Tanzania_2009	H58L1B*	#707eec
7468_7_59	2009	PRJEB3215	Africa	East_Africa	Tanzania	L1	Wong VK, Baker S, Pickard DJ, et al. Nat Genet 2015. 47(6):632-639.	Tanzania_2009	H58L1B*	#707eec
7468_7_60	2009	PRJEB3215	Africa	East_Africa	Tanzania	L1	Wong VK, Baker S, Pickard DJ, et al. Nat Genet 2015. 47(6):632-639.	Tanzania_2009	H58L1B*	#707eec
7468_7_61	2009	PRJEB3215	Africa	East_Africa	Tanzania	L1	Wong VK, Baker S, Pickard DJ, et al. Nat Genet 2015. 47(6):632-639.	Tanzania_2009	H58L1B*	#707eec
7468_7_64	2010	PRJEB3215	Africa	East_Africa	Tanzania	L2	Wong VK, Baker S, Pickard DJ, et al. Nat Genet 2015. 47(6):632-639.	Tanzania_2010	H58L2*	#005f82
7468_7_65	2010	PRJEB3215	Africa	East_Africa	Tanzania	L1	Wong VK, Baker S, Pickard DJ, et al. Nat Genet 2015. 47(6):632-639.	Tanzania_2010	H58L1B*	#707eec
7468_7_66	2010	PRJEB3215	Africa	East_Africa	Tanzania	L2	Wong VK, Baker S, Pickard DJ, et al. Nat Genet 2015. 47(6):632-639.	Tanzania_2010	H58L2*	#005f82
7468_7_67	2010	PRJEB3215	Africa	East_Africa	Tanzania	L2	Wong VK, Baker S, Pickard DJ, et al. Nat Genet 2015. 47(6):632-639.	Tanzania_2010	H58L2*	#005f82
7468_7_68	2010	PRJEB3215	Africa	East_Africa	Tanzania	L2	Wong VK, Baker S, Pickard DJ, et al. Nat Genet 2015. 47(6):632-639.	Tanzania_2010	H58L2*	#005f82
7468_7_69	2010	PRJEB3215	Africa	East_Africa	Tanzania	L2	Wong VK, Baker S, Pickard DJ, et al. Nat Genet 2015. 47(6):632-639.	Tanzania_2010	H58L2*	#005f82
7468_7_70	2010	PRJEB3215	Africa	East_Africa	Tanzania	L2	Wong VK, Baker S, Pickard DJ, et al. Nat Genet 2015. 47(6):632-639.	Tanzania_2010	H58L2*	#005f82
7468_7_71	2010	PRJEB3215	Africa	East_Africa	Tanzania	L2	Wong VK, Baker S, Pickard DJ, et al. Nat Genet 2015. 47(6):632-639.	Tanzania_2010	H58L2*	#005f82
7468_7_77	2009	PRJEB3215	Africa	East_Africa	Tanzania	L1	Wong VK, Baker S, Pickard DJ, et al. Nat Genet 2015. 47(6):632-639.	Tanzania_2009	H58L1B*	#707eec
7468_7_80	2009	PRJEB3215	Africa	East_Africa	Tanzania	L1	Wong VK, Baker S, Pickard DJ, et al. Nat Genet 2015. 47(6):632-639.	Tanzania_2009	H58L1B*	#707eec
7468_7_86	2010	PRJEB3215	Africa	East_Africa	Tanzania	L2	Wong VK, Baker S, Pickard DJ, et al. Nat Genet 2015. 47(6):632-639.	Tanzania_2010	H58L2*	#005f82
7468_7_87	2010	PRJEB3215	Africa	East_Africa	Tanzania	L2	Wong VK, Baker S, Pickard DJ, et al. Nat Genet 2015. 47(6):632-639.	Tanzania_2010	H58L2*	#005f82
7468_7_88	2010	PRJEB3215	Africa	East_Africa	Tanzania	L2	Wong VK, Baker S, Pickard DJ, et al. Nat Genet 2015. 47(6):632-639.	Tanzania_2010	H58L2*	#005f82
7468_7_89	2010	PRJEB3215	Africa	East_Africa	Tanzania	L2	Wong VK, Baker S, Pickard DJ, et al. Nat Genet 2015. 47(6):632-639.	Tanzania_2010	H58L2*	#005f82
7468_7_90	2010	PRJEB3215	Africa	East_Africa	Tanzania	L2	Wong VK, Baker S, Pickard DJ, et al. Nat Genet 2015. 47(6):632-639.	Tanzania_2010	H58L2*	#005f82
7468_7_92	2010	PRJEB3215	Africa	East_Africa	Tanzania	L2	Wong VK, Baker S, Pickard DJ, et al. Nat Genet 2015. 47(6):632-639.	Tanzania_2010	H58L2*	#005f82
7468_7_94	2009	PRJEB3215	Africa	East_Africa	Tanzania	L1	Wong VK, Baker S, Pickard DJ, et al. Nat Genet 2015. 47(6):632-639.	Tanzania_2009	H58L1B*	#707eec
7468_7_95	2010	PRJEB3215	Africa	East_Africa	Tanzania	L1	Wong VK, Baker S, Pickard DJ, et al. Nat Genet 2015. 47(6):632-639.	Tanzania_2010	H58L1B*	#707eec
8490_6_55	1995	PRJEB3215	AustraliaandOceania	Oceania	Fiji	L1	Wong VK, Baker S, Pickard DJ, et al. Nat Genet 2015. 47(6):632-639.	Fiji_1995	H58L1B*	#707eec
8490_6_67	1994	PRJEB3215	AustraliaandOceania	Oceania	Fiji	L1	Wong VK, Baker S, Pickard DJ, et al. Nat Genet 2015. 47(6):632-639.	Fiji_1994	H58L1B*	#707eec
8525_2_54	2008	PRJEB3215	Africa	East_Africa	Kenya	L1	Wong VK, Baker S, Pickard DJ, et al. Nat Genet 2015. 47(6):632-639.	Kenya_2008	H58L1B*	#707eec
8525_3_30	2008	PRJEB3215	Africa	East_Africa	Kenya	L1	Wong VK, Baker S, Pickard DJ, et al. Nat Genet 2015. 47(6):632-639.	Kenya_2008	H58L1B*	#707eec
8525_3_31	2008	PRJEB3215	Africa	East_Africa	Kenya	L2	Wong VK, Baker S, Pickard DJ, et al. Nat Genet 2015. 47(6):632-639.	Kenya_2008	H58L2*	#005f82
8525_3_32	2008	PRJEB3215	Africa	East_Africa	Kenya	L1	Wong VK, Baker S, Pickard DJ, et al. Nat Genet 2015. 47(6):632-639.	Kenya_2008	H58L1B*	#707eec
8525_3_33	2008	PRJEB3215	Africa	East_Africa	Kenya	L1	Wong VK, Baker S, Pickard DJ, et al. Nat Genet 2015. 47(6):632-639.	Kenya_2008	H58L1B*	#707eec
8525_3_34	2008	PRJEB3215	Africa	East_Africa	Kenya	L1	Wong VK, Baker S, Pickard DJ, et al. Nat Genet 2015. 47(6):632-639.	Kenya_2008	H58L1B*	#707eec
8525_3_37	2008	PRJEB3215	Africa	East_Africa	Kenya	L1	Wong VK, Baker S, Pickard DJ, et al. Nat Genet 2015. 47(6):632-639.	Kenya_2008	H58L1B*	#707eec
8525_3_40	2008	PRJEB3215	Africa	East_Africa	Kenya	L1	Wong VK, Baker S, Pickard DJ, et al. Nat Genet 2015. 47(6):632-639.	Kenya_2008	H58L1B*	#707eec
8525_3_42	2008	PRJEB3215	Africa	East_Africa	Kenya	L1	Wong VK, Baker S, Pickard DJ, et al. Nat Genet 2015. 47(6):632-639.	Kenya_2008	H58L1B*	#707eec
8525_3_45	2008	PRJEB3215	Africa	East_Africa	Kenya	L1	Wong VK, Baker S, Pickard DJ, et al. Nat Genet 2015. 47(6):632-639.	Kenya_2008	H58L1B*	#707eec
8525_3_46	2008	PRJEB3215	Africa	East_Africa	Kenya	L1	Wong VK, Baker S, Pickard DJ, et al. Nat Genet 2015. 47(6):632-639.	Kenya_2008	H58L1B*	#707eec
8525_3_47	2008	PRJEB3215	Africa	East_Africa	Kenya	L1	Wong VK, Baker S, Pickard DJ, et al. Nat Genet 2015. 47(6):632-639.	Kenya_2008	H58L1B*	#707eec
8525_3_48	2008	PRJEB3215	Africa	East_Africa	Kenya	L1	Wong VK, Baker S, Pickard DJ, et al. Nat Genet 2015. 47(6):632-639.	Kenya_2008	H58L1B*	#707eec
8525_3_49	2008	PRJEB3215	Africa	East_Africa	Kenya	L1	Wong VK, Baker S, Pickard DJ, et al. Nat Genet 2015. 47(6):632-639.	Kenya_2008	H58L1B*	#707eec
8525_3_51	2008	PRJEB3215	Africa	East_Africa	Kenya	L1	Wong VK, Baker S, Pickard DJ, et al. Nat Genet 2015. 47(6):632-639.	Kenya_2008	H58L1B*	#707eec
8525_3_53	2008	PRJEB3215	Africa	East_Africa	Kenya	L1	Wong VK, Baker S, Pickard DJ, et al. Nat Genet 2015. 47(6):632-639.	Kenya_2008	H58L1B*	#707eec
8525_3_54	2008	PRJEB3215	Africa	East_Africa	Kenya	L1	Wong VK, Baker S, Pickard DJ, et al. Nat Genet 2015. 47(6):632-639.	Kenya_2008	H58L1B*	#707eec
8525_3_55	2008	PRJEB3215	Africa	East_Africa	Kenya	L1	Wong VK, Baker S, Pickard DJ, et al. Nat Genet 2015. 47(6):632-639.	Kenya_2008	H58L1B*	#707eec
8525_3_56	2008	PRJEB3215	Africa	East_Africa	Kenya	L1	Wong VK, Baker S, Pickard DJ, et al. Nat Genet 2015. 47(6):632-639.	Kenya_2008	H58L1B*	#707eec
8525_3_58	2008	PRJEB3215	Africa	East_Africa	Kenya	L1	Wong VK, Baker S, Pickard DJ, et al. Nat Genet 2015. 47(6):632-639.	Kenya_2008	H58L1B*	#707eec
8525_3_59	2008	PRJEB3215	Africa	East_Africa	Kenya	L1	Wong VK, Baker S, Pickard DJ, et al. Nat Genet 2015. 47(6):632-639.	Kenya_2008	H58L1B*	#707eec
8525_3_60	2008	PRJEB3215	Africa	East_Africa	Kenya	L1	Wong VK, Baker S, Pickard DJ, et al. Nat Genet 2015. 47(6):632-639.	Kenya_2008	H58L1B*	#707eec
8525_3_61	2008	PRJEB3215	Africa	East_Africa	Kenya	L1	Wong VK, Baker S, Pickard DJ, et al. Nat Genet 2015. 47(6):632-639.	Kenya_2008	H58L1B*	#707eec
8525_3_71	2001	PRJEB3215	Africa	East_Africa	Kenya	L2	Wong VK, Baker S, Pickard DJ, et al. Nat Genet 2015. 47(6):632-639.	Kenya_2001	H58L2*	#005f82
8615_4_29	2004	PRJEB3215	Africa	East_Africa	Kenya	L1	Wong VK, Baker S, Pickard DJ, et al. Nat Genet 2015. 47(6):632-639.	Kenya_2004	H58L1B*	#707eec
8616_4_37	2009	PRJEB3215	Asia	South_Asia	India	L2	Wong VK, Baker S, Pickard DJ, et al. Nat Genet 2015. 47(6):632-639.	India_2009	H58L2*	#005f82
8616_4_38	2009	PRJEB3215	Asia	South_Asia	India	L2	Wong VK, Baker S, Pickard DJ, et al. Nat Genet 2015. 47(6):632-639.	India_2009	H58L2*	#005f82
8616_4_39	2009	PRJEB3215	Asia	South_Asia	India	L1	Wong VK, Baker S, Pickard DJ, et al. Nat Genet 2015. 47(6):632-639.	India_2009	H58L1B*	#707eec
8616_4_41	2009	PRJEB3215	Asia	South_Asia	India	L2	Wong VK, Baker S, Pickard DJ, et al. Nat Genet 2015. 47(6):632-639.	India_2009	H58L2*	#005f82
8616_4_44	2010	PRJEB3215	Asia	South_Asia	India	L2	Wong VK, Baker S, Pickard DJ, et al. Nat Genet 2015. 47(6):632-639.	India_2010	H58L2*	#005f82
8616_4_45	2010	PRJEB3215	Asia	South_Asia	India	L2	Wong VK, Baker S, Pickard DJ, et al. Nat Genet 2015. 47(6):632-639.	India_2010	H58L2*	#005f82
8616_4_46	2011	PRJEB3215	Asia	South_Asia	India	L2	Wong VK, Baker S, Pickard DJ, et al. Nat Genet 2015. 47(6):632-639.	India_2011	H58L2*	#005f82
8616_4_47	2011	PRJEB3215	Asia	South_Asia	India	L2	Wong VK, Baker S, Pickard DJ, et al. Nat Genet 2015. 47(6):632-639.	India_2011	H58L2*	#005f82
8616_4_48	2011	PRJEB3215	Asia	South_Asia	India	L2	Wong VK, Baker S, Pickard DJ, et al. Nat Genet 2015. 47(6):632-639.	India_2011	H58L2*	#005f82
8616_4_49	2011	PRJEB3215	Asia	South_Asia	India	L1	Wong VK, Baker S, Pickard DJ, et al. Nat Genet 2015. 47(6):632-639.	India_2011	H58L1B*	#707eec
8616_4_50	2011	PRJEB3215	Asia	South_Asia	India	L2	Wong VK, Baker S, Pickard DJ, et al. Nat Genet 2015. 47(6):632-639.	India_2011	H58L2*	#005f82
8616_4_51	2011	PRJEB3215	Asia	South_Asia	India	L2	Wong VK, Baker S, Pickard DJ, et al. Nat Genet 2015. 47(6):632-639.	India_2011	H58L2*	#005f82
8616_4_53	2009	PRJEB3215	Asia	South_Asia	India	Unkown	Wong VK, Baker S, Pickard DJ, et al. Nat Genet 2015. 47(6):632-639.	India_2009	H58L1B*	#e6e6e6
8616_4_54	2009	PRJEB3215	Asia	South_Asia	India	L2	Wong VK, Baker S, Pickard DJ, et al. Nat Genet 2015. 47(6):632-639.	India_2009	H58L2*	#005f82
8616_4_55	2009	PRJEB3215	Asia	South_Asia	India	L2	Wong VK, Baker S, Pickard DJ, et al. Nat Genet 2015. 47(6):632-639.	India_2009	H58L2*	#005f82
8616_4_56	2009	PRJEB3215	Asia	South_Asia	India	Unkown	Wong VK, Baker S, Pickard DJ, et al. Nat Genet 2015. 47(6):632-639.	India_2009	H58L1B*	#e6e6e6
8616_4_58	2011	PRJEB3215	Asia	South_Asia	India	L2	Wong VK, Baker S, Pickard DJ, et al. Nat Genet 2015. 47(6):632-639.	India_2011	H58L2*	#005f82
9475_4_48	2006	PRJEB3215	Asia	South_Asia	India	Unkown	Wong VK, Baker S, Pickard DJ, et al. Nat Genet 2015. 47(6):632-639.	India_2006	H58*	#e6e6e6
9475_4_49	2007	PRJEB3215	Asia	South_Asia	India	Unkown	Wong VK, Baker S, Pickard DJ, et al. Nat Genet 2015. 47(6):632-639.	India_2007	H58*	#e6e6e6
9475_4_50	2005	PRJEB3215	Asia	South_Asia	India	L2	Wong VK, Baker S, Pickard DJ, et al. Nat Genet 2015. 47(6):632-639.	India_2005	H58L2*	#005f82
9475_4_51	2005	PRJEB3215	Asia	South_Asia	India	L2	Wong VK, Baker S, Pickard DJ, et al. Nat Genet 2015. 47(6):632-639.	India_2005	H58L2*	#005f82
9475_4_52	2005	PRJEB3215	Asia	South_Asia	India	L1	Wong VK, Baker S, Pickard DJ, et al. Nat Genet 2015. 47(6):632-639.	India_2005	H58L1B*	#707eec
9475_4_53	2005	PRJEB3215	Asia	South_Asia	India	L1	Wong VK, Baker S, Pickard DJ, et al. Nat Genet 2015. 47(6):632-639.	India_2005	H58L1B*	#707eec
9475_4_54	2006	PRJEB3215	Asia	South_Asia	India	L2	Wong VK, Baker S, Pickard DJ, et al. Nat Genet 2015. 47(6):632-639.	India_2006	H58L2*	#005f82
9475_4_55	2006	PRJEB3215	Asia	South_Asia	India	L2	Wong VK, Baker S, Pickard DJ, et al. Nat Genet 2015. 47(6):632-639.	India_2006	H58L2*	#005f82
9475_6_12	2011	PRJEB3215	Africa	Southern_Africa	Malawi	L1	Wong VK, Baker S, Pickard DJ, et al. Nat Genet 2015. 47(6):632-639.	Malawi_2011	H58L1B*	#707eec
9475_6_16	2012	PRJEB3215	Africa	Southern_Africa	Malawi	L1	Wong VK, Baker S, Pickard DJ, et al. Nat Genet 2015. 47(6):632-639.	Malawi_2012	H58L1B*	#707eec
9475_6_17	2011	PRJEB3215	Africa	Southern_Africa	Malawi	L1	Wong VK, Baker S, Pickard DJ, et al. Nat Genet 2015. 47(6):632-639.	Malawi_2011	H58L1B*	#707eec
9475_6_18	2011	PRJEB3215	Africa	Southern_Africa	Malawi	Unkown	Wong VK, Baker S, Pickard DJ, et al. Nat Genet 2015. 47(6):632-639.	Malawi_2011	H58L1B*	#e6e6e6
9475_6_19	2011	PRJEB3215	Africa	Southern_Africa	Malawi	L1	Wong VK, Baker S, Pickard DJ, et al. Nat Genet 2015. 47(6):632-639.	Malawi_2011	H58L1B*	#707eec
9475_6_2	2011	PRJEB3215	Africa	Southern_Africa	Malawi	L1	Wong VK, Baker S, Pickard DJ, et al. Nat Genet 2015. 47(6):632-639.	Malawi_2011	H58L1B*	#707eec
9475_6_21	2011	PRJEB3215	Africa	Southern_Africa	Malawi	L1	Wong VK, Baker S, Pickard DJ, et al. Nat Genet 2015. 47(6):632-639.	Malawi_2011	H58L1B*	#707eec
9475_6_24	2012	PRJEB3215	Africa	Southern_Africa	Malawi	L1	Wong VK, Baker S, Pickard DJ, et al. Nat Genet 2015. 47(6):632-639.	Malawi_2012	H58L1B*	#707eec
9475_6_25	2011	PRJEB3215	Africa	Southern_Africa	Malawi	L1	Wong VK, Baker S, Pickard DJ, et al. Nat Genet 2015. 47(6):632-639.	Malawi_2011	H58L1B*	#707eec
9475_6_26	2011	PRJEB3215	Africa	Southern_Africa	Malawi	L1	Wong VK, Baker S, Pickard DJ, et al. Nat Genet 2015. 47(6):632-639.	Malawi_2011	H58L1B*	#707eec
9475_6_27	2011	PRJEB3215	Africa	Southern_Africa	Malawi	L1	Wong VK, Baker S, Pickard DJ, et al. Nat Genet 2015. 47(6):632-639.	Malawi_2011	H58L1B*	#707eec
9475_6_28	2011	PRJEB3215	Africa	Southern_Africa	Malawi	L1	Wong VK, Baker S, Pickard DJ, et al. Nat Genet 2015. 47(6):632-639.	Malawi_2011	H58L1B*	#707eec
9475_6_3	2011	PRJEB3215	Africa	Southern_Africa	Malawi	L1	Wong VK, Baker S, Pickard DJ, et al. Nat Genet 2015. 47(6):632-639.	Malawi_2011	H58L1B*	#707eec
9475_6_31	2011	PRJEB3215	Africa	Southern_Africa	Malawi	L1	Wong VK, Baker S, Pickard DJ, et al. Nat Genet 2015. 47(6):632-639.	Malawi_2011	H58L1B*	#707eec
9475_6_32	2012	PRJEB3215	Africa	Southern_Africa	Malawi	L1	Wong VK, Baker S, Pickard DJ, et al. Nat Genet 2015. 47(6):632-639.	Malawi_2012	H58L1B*	#707eec
9475_6_33	2011	PRJEB3215	Africa	Southern_Africa	Malawi	L1	Wong VK, Baker S, Pickard DJ, et al. Nat Genet 2015. 47(6):632-639.	Malawi_2011	H58L1B*	#707eec
9475_6_34	2011	PRJEB3215	Africa	Southern_Africa	Malawi	L1	Wong VK, Baker S, Pickard DJ, et al. Nat Genet 2015. 47(6):632-639.	Malawi_2011	H58L1B*	#707eec
9475_6_35	2011	PRJEB3215	Africa	Southern_Africa	Malawi	L1	Wong VK, Baker S, Pickard DJ, et al. Nat Genet 2015. 47(6):632-639.	Malawi_2011	H58L1B*	#707eec
9475_6_36	2011	PRJEB3215	Africa	Southern_Africa	Malawi	L1	Wong VK, Baker S, Pickard DJ, et al. Nat Genet 2015. 47(6):632-639.	Malawi_2011	H58L1B*	#707eec
9475_6_39	2012	PRJEB3215	Africa	Southern_Africa	Malawi	L1	Wong VK, Baker S, Pickard DJ, et al. Nat Genet 2015. 47(6):632-639.	Malawi_2012	H58L1B*	#707eec
9475_6_4	2011	PRJEB3215	Africa	Southern_Africa	Malawi	L1	Wong VK, Baker S, Pickard DJ, et al. Nat Genet 2015. 47(6):632-639.	Malawi_2011	H58L1B*	#707eec
9475_6_41	2011	PRJEB3215	Africa	Southern_Africa	Malawi	L1	Wong VK, Baker S, Pickard DJ, et al. Nat Genet 2015. 47(6):632-639.	Malawi_2011	H58L1B*	#707eec
9475_6_45	2011	PRJEB3215	Africa	Southern_Africa	Malawi	L1	Wong VK, Baker S, Pickard DJ, et al. Nat Genet 2015. 47(6):632-639.	Malawi_2011	H58L1B*	#707eec
9475_6_46	2011	PRJEB3215	Africa	Southern_Africa	Malawi	Unkown	Wong VK, Baker S, Pickard DJ, et al. Nat Genet 2015. 47(6):632-639.	Malawi_2011	H58L1B*	#e6e6e6
9475_6_47	2012	PRJEB3215	Africa	Southern_Africa	Malawi	L1	Wong VK, Baker S, Pickard DJ, et al. Nat Genet 2015. 47(6):632-639.	Malawi_2012	H58L1B*	#707eec
9475_6_49	2011	PRJEB3215	Africa	Southern_Africa	Malawi	Unkown	Wong VK, Baker S, Pickard DJ, et al. Nat Genet 2015. 47(6):632-639.	Malawi_2011	H58L1B*	#e6e6e6
9475_6_5	2011	PRJEB3215	Africa	Southern_Africa	Malawi	L1	Wong VK, Baker S, Pickard DJ, et al. Nat Genet 2015. 47(6):632-639.	Malawi_2011	H58L1B*	#707eec
9475_6_50	2011	PRJEB3215	Africa	Southern_Africa	Malawi	L1	Wong VK, Baker S, Pickard DJ, et al. Nat Genet 2015. 47(6):632-639.	Malawi_2011	H58L1B*	#707eec
9475_6_51	2011	PRJEB3215	Africa	Southern_Africa	Malawi	L1	Wong VK, Baker S, Pickard DJ, et al. Nat Genet 2015. 47(6):632-639.	Malawi_2011	H58L1B*	#707eec
9475_6_52	2011	PRJEB3215	Africa	Southern_Africa	Malawi	L1	Wong VK, Baker S, Pickard DJ, et al. Nat Genet 2015. 47(6):632-639.	Malawi_2011	H58L1B*	#707eec
9475_6_53	2011	PRJEB3215	Africa	Southern_Africa	Malawi	L1	Wong VK, Baker S, Pickard DJ, et al. Nat Genet 2015. 47(6):632-639.	Malawi_2011	H58L1B*	#707eec
9475_6_54	2011	PRJEB3215	Africa	Southern_Africa	Malawi	L1	Wong VK, Baker S, Pickard DJ, et al. Nat Genet 2015. 47(6):632-639.	Malawi_2011	H58L1B*	#707eec
9475_6_55	2012	PRJEB3215	Africa	Southern_Africa	Malawi	L1	Wong VK, Baker S, Pickard DJ, et al. Nat Genet 2015. 47(6):632-639.	Malawi_2012	H58L1B*	#707eec
9475_6_56	2009	PRJEB3215	Africa	Southern_Africa	Malawi	Unkown	Wong VK, Baker S, Pickard DJ, et al. Nat Genet 2015. 47(6):632-639.	Malawi_2009	H58L2*	#e6e6e6
9475_6_58	2011	PRJEB3215	Africa	Southern_Africa	Malawi	L1	Wong VK, Baker S, Pickard DJ, et al. Nat Genet 2015. 47(6):632-639.	Malawi_2011	H58L1B*	#707eec
9475_6_59	2011	PRJEB3215	Africa	Southern_Africa	Malawi	L1	Wong VK, Baker S, Pickard DJ, et al. Nat Genet 2015. 47(6):632-639.	Malawi_2011	H58L1B*	#707eec
9475_6_6	2011	PRJEB3215	Africa	Southern_Africa	Malawi	L1	Wong VK, Baker S, Pickard DJ, et al. Nat Genet 2015. 47(6):632-639.	Malawi_2011	H58L1B*	#707eec
9475_6_61	2012	PRJEB3215	Africa	Southern_Africa	Malawi	L1	Wong VK, Baker S, Pickard DJ, et al. Nat Genet 2015. 47(6):632-639.	Malawi_2012	H58L1B*	#707eec
9475_6_62	2012	PRJEB3215	Africa	Southern_Africa	Malawi	L1	Wong VK, Baker S, Pickard DJ, et al. Nat Genet 2015. 47(6):632-639.	Malawi_2012	H58L1B*	#707eec
9475_6_63	2012	PRJEB3215	Africa	Southern_Africa	Malawi	L1	Wong VK, Baker S, Pickard DJ, et al. Nat Genet 2015. 47(6):632-639.	Malawi_2012	H58L1B*	#707eec
9475_6_65	2011	PRJEB3215	Africa	Southern_Africa	Malawi	L1	Wong VK, Baker S, Pickard DJ, et al. Nat Genet 2015. 47(6):632-639.	Malawi_2011	H58L1B*	#707eec
9475_6_66	2011	PRJEB3215	Africa	Southern_Africa	Malawi	L1	Wong VK, Baker S, Pickard DJ, et al. Nat Genet 2015. 47(6):632-639.	Malawi_2011	H58L1B*	#707eec
9475_6_67	2011	PRJEB3215	Africa	Southern_Africa	Malawi	L1	Wong VK, Baker S, Pickard DJ, et al. Nat Genet 2015. 47(6):632-639.	Malawi_2011	H58L1B*	#707eec
9475_6_68	2011	PRJEB3215	Africa	Southern_Africa	Malawi	L1	Wong VK, Baker S, Pickard DJ, et al. Nat Genet 2015. 47(6):632-639.	Malawi_2011	H58L1B*	#707eec
9475_6_69	2012	PRJEB3215	Africa	Southern_Africa	Malawi	L1	Wong VK, Baker S, Pickard DJ, et al. Nat Genet 2015. 47(6):632-639.	Malawi_2012	H58L1B*	#707eec
9475_6_71	2012	PRJEB3215	Africa	Southern_Africa	Malawi	L1	Wong VK, Baker S, Pickard DJ, et al. Nat Genet 2015. 47(6):632-639.	Malawi_2012	H58L1B*	#707eec
9475_6_73	2011	PRJEB3215	Africa	Southern_Africa	Malawi	L1	Wong VK, Baker S, Pickard DJ, et al. Nat Genet 2015. 47(6):632-639.	Malawi_2011	H58L1B*	#707eec
9475_6_76	2011	PRJEB3215	Africa	Southern_Africa	Malawi	L1	Wong VK, Baker S, Pickard DJ, et al. Nat Genet 2015. 47(6):632-639.	Malawi_2011	H58L1B*	#707eec
9475_6_77	2012	PRJEB3215	Africa	Southern_Africa	Malawi	L1	Wong VK, Baker S, Pickard DJ, et al. Nat Genet 2015. 47(6):632-639.	Malawi_2012	H58L1B*	#707eec
9475_6_78	2012	PRJEB3215	Africa	Southern_Africa	Malawi	L1	Wong VK, Baker S, Pickard DJ, et al. Nat Genet 2015. 47(6):632-639.	Malawi_2012	H58L1B*	#707eec
9475_6_79	2012	PRJEB3215	Africa	Southern_Africa	Malawi	L1	Wong VK, Baker S, Pickard DJ, et al. Nat Genet 2015. 47(6):632-639.	Malawi_2012	H58L1B*	#707eec
9475_6_8	2012	PRJEB3215	Africa	Southern_Africa	Malawi	L1	Wong VK, Baker S, Pickard DJ, et al. Nat Genet 2015. 47(6):632-639.	Malawi_2012	H58L1B*	#707eec
9475_6_9	2011	PRJEB3215	Africa	Southern_Africa	Malawi	L1	Wong VK, Baker S, Pickard DJ, et al. Nat Genet 2015. 47(6):632-639.	Malawi_2011	H58L1B*	#707eec
9870_8_1	2008	PRJEB3215	Asia	SE_Asia	Cambodia	L1	Wong VK, Baker S, Pickard DJ, et al. Nat Genet 2015. 47(6):632-639.	Cambodia_2008	H58L1C*	#707eec
9870_8_10	2008	PRJEB3215	Asia	SE_Asia	Cambodia	L1	Wong VK, Baker S, Pickard DJ, et al. Nat Genet 2015. 47(6):632-639.	Cambodia_2008	H58L1C*	#707eec
9870_8_11	2009	PRJEB3215	Asia	SE_Asia	Cambodia	L1	Wong VK, Baker S, Pickard DJ, et al. Nat Genet 2015. 47(6):632-639.	Cambodia_2009	H58L1C*	#707eec
9870_8_12	2009	PRJEB3215	Asia	SE_Asia	Cambodia	L1	Wong VK, Baker S, Pickard DJ, et al. Nat Genet 2015. 47(6):632-639.	Cambodia_2009	H58L1C*	#707eec
9870_8_13	2009	PRJEB3215	Asia	SE_Asia	Cambodia	L1	Wong VK, Baker S, Pickard DJ, et al. Nat Genet 2015. 47(6):632-639.	Cambodia_2009	H58L1C*	#707eec
9870_8_14	2009	PRJEB3215	Asia	SE_Asia	Cambodia	L1	Wong VK, Baker S, Pickard DJ, et al. Nat Genet 2015. 47(6):632-639.	Cambodia_2009	H58L1C*	#707eec
9870_8_15	2009	PRJEB3215	Asia	SE_Asia	Cambodia	L1	Wong VK, Baker S, Pickard DJ, et al. Nat Genet 2015. 47(6):632-639.	Cambodia_2009	H58L1C*	#707eec
9870_8_16	2009	PRJEB3215	Asia	SE_Asia	Cambodia	L1	Wong VK, Baker S, Pickard DJ, et al. Nat Genet 2015. 47(6):632-639.	Cambodia_2009	H58L1C*	#707eec
9870_8_18	2009	PRJEB3215	Asia	SE_Asia	Cambodia	L1	Wong VK, Baker S, Pickard DJ, et al. Nat Genet 2015. 47(6):632-639.	Cambodia_2009	H58L1C*	#707eec
9870_8_19	2009	PRJEB3215	Asia	SE_Asia	Cambodia	L1	Wong VK, Baker S, Pickard DJ, et al. Nat Genet 2015. 47(6):632-639.	Cambodia_2009	H58L1C*	#707eec
9870_8_2	2008	PRJEB3215	Asia	SE_Asia	Cambodia	L1	Wong VK, Baker S, Pickard DJ, et al. Nat Genet 2015. 47(6):632-639.	Cambodia_2008	H58L1C*	#707eec
9870_8_20	2009	PRJEB3215	Asia	SE_Asia	Cambodia	L1	Wong VK, Baker S, Pickard DJ, et al. Nat Genet 2015. 47(6):632-639.	Cambodia_2009	H58L1C*	#707eec
9870_8_21	2010	PRJEB3215	Asia	SE_Asia	Cambodia	L1	Wong VK, Baker S, Pickard DJ, et al. Nat Genet 2015. 47(6):632-639.	Cambodia_2010	H58L1C*	#707eec
9870_8_22	2010	PRJEB3215	Asia	SE_Asia	Cambodia	L1	Wong VK, Baker S, Pickard DJ, et al. Nat Genet 2015. 47(6):632-639.	Cambodia_2010	H58L1C*	#707eec
9870_8_23	2010	PRJEB3215	Asia	SE_Asia	Cambodia	L1	Wong VK, Baker S, Pickard DJ, et al. Nat Genet 2015. 47(6):632-639.	Cambodia_2010	H58L1C*	#707eec
9870_8_24	2010	PRJEB3215	Asia	SE_Asia	Cambodia	L1	Wong VK, Baker S, Pickard DJ, et al. Nat Genet 2015. 47(6):632-639.	Cambodia_2010	H58L1C*	#707eec
9870_8_25	2010	PRJEB3215	Asia	SE_Asia	Cambodia	L1	Wong VK, Baker S, Pickard DJ, et al. Nat Genet 2015. 47(6):632-639.	Cambodia_2010	H58L1C*	#707eec
9870_8_26	2010	PRJEB3215	Asia	SE_Asia	Cambodia	L1	Wong VK, Baker S, Pickard DJ, et al. Nat Genet 2015. 47(6):632-639.	Cambodia_2010	H58L1C*	#707eec
9870_8_27	2010	PRJEB3215	Asia	SE_Asia	Cambodia	L1	Wong VK, Baker S, Pickard DJ, et al. Nat Genet 2015. 47(6):632-639.	Cambodia_2010	H58L1C*	#707eec
9870_8_28	2010	PRJEB3215	Asia	SE_Asia	Cambodia	L1	Wong VK, Baker S, Pickard DJ, et al. Nat Genet 2015. 47(6):632-639.	Cambodia_2010	H58L1C*	#707eec
9870_8_3	2008	PRJEB3215	Asia	SE_Asia	Cambodia	L1	Wong VK, Baker S, Pickard DJ, et al. Nat Genet 2015. 47(6):632-639.	Cambodia_2008	H58L1C*	#707eec
9870_8_30	2010	PRJEB3215	Asia	SE_Asia	Cambodia	L1	Wong VK, Baker S, Pickard DJ, et al. Nat Genet 2015. 47(6):632-639.	Cambodia_2010	H58L1C*	#707eec
9870_8_31	2010	PRJEB3215	Asia	SE_Asia	Cambodia	L1	Wong VK, Baker S, Pickard DJ, et al. Nat Genet 2015. 47(6):632-639.	Cambodia_2010	H58L1C*	#707eec
9870_8_32	2010	PRJEB3215	Asia	SE_Asia	Cambodia	L1	Wong VK, Baker S, Pickard DJ, et al. Nat Genet 2015. 47(6):632-639.	Cambodia_2010	H58L1C*	#707eec
9870_8_33	2010	PRJEB3215	Asia	SE_Asia	Cambodia	L1	Wong VK, Baker S, Pickard DJ, et al. Nat Genet 2015. 47(6):632-639.	Cambodia_2010	H58L1C*	#707eec
9870_8_34	2010	PRJEB3215	Asia	SE_Asia	Cambodia	L1	Wong VK, Baker S, Pickard DJ, et al. Nat Genet 2015. 47(6):632-639.	Cambodia_2010	H58L1C*	#707eec
9870_8_35	2010	PRJEB3215	Asia	SE_Asia	Cambodia	L1	Wong VK, Baker S, Pickard DJ, et al. Nat Genet 2015. 47(6):632-639.	Cambodia_2010	H58L1C*	#707eec
9870_8_36	2010	PRJEB3215	Asia	SE_Asia	Cambodia	L1	Wong VK, Baker S, Pickard DJ, et al. Nat Genet 2015. 47(6):632-639.	Cambodia_2010	H58L1C*	#707eec
9870_8_37	2010	PRJEB3215	Asia	SE_Asia	Cambodia	L1	Wong VK, Baker S, Pickard DJ, et al. Nat Genet 2015. 47(6):632-639.	Cambodia_2010	H58L1C*	#707eec
9870_8_38	2010	PRJEB3215	Asia	SE_Asia	Cambodia	L1	Wong VK, Baker S, Pickard DJ, et al. Nat Genet 2015. 47(6):632-639.	Cambodia_2010	H58L1C*	#707eec
9870_8_39	2010	PRJEB3215	Asia	SE_Asia	Cambodia	L1	Wong VK, Baker S, Pickard DJ, et al. Nat Genet 2015. 47(6):632-639.	Cambodia_2010	H58L1C*	#707eec
9870_8_4	2008	PRJEB3215	Asia	SE_Asia	Cambodia	L1	Wong VK, Baker S, Pickard DJ, et al. Nat Genet 2015. 47(6):632-639.	Cambodia_2008	H58L1C*	#707eec
9870_8_40	2010	PRJEB3215	Asia	SE_Asia	Cambodia	L1	Wong VK, Baker S, Pickard DJ, et al. Nat Genet 2015. 47(6):632-639.	Cambodia_2010	H58L1C*	#707eec
9870_8_41	2011	PRJEB3215	Asia	SE_Asia	Cambodia	L1	Wong VK, Baker S, Pickard DJ, et al. Nat Genet 2015. 47(6):632-639.	Cambodia_2011	H58L1C*	#707eec
9870_8_42	2011	PRJEB3215	Asia	SE_Asia	Cambodia	L1	Wong VK, Baker S, Pickard DJ, et al. Nat Genet 2015. 47(6):632-639.	Cambodia_2011	H58L1C*	#707eec
9870_8_43	2011	PRJEB3215	Asia	SE_Asia	Cambodia	L1	Wong VK, Baker S, Pickard DJ, et al. Nat Genet 2015. 47(6):632-639.	Cambodia_2011	H58L1C*	#707eec
9870_8_44	2011	PRJEB3215	Asia	SE_Asia	Cambodia	L1	Wong VK, Baker S, Pickard DJ, et al. Nat Genet 2015. 47(6):632-639.	Cambodia_2011	H58L1C*	#707eec
9870_8_45	2011	PRJEB3215	Asia	SE_Asia	Cambodia	L1	Wong VK, Baker S, Pickard DJ, et al. Nat Genet 2015. 47(6):632-639.	Cambodia_2011	H58L1C*	#707eec
9870_8_46	2011	PRJEB3215	Asia	SE_Asia	Cambodia	L1	Wong VK, Baker S, Pickard DJ, et al. Nat Genet 2015. 47(6):632-639.	Cambodia_2011	H58L1C*	#707eec
9870_8_47	2011	PRJEB3215	Asia	SE_Asia	Cambodia	L1	Wong VK, Baker S, Pickard DJ, et al. Nat Genet 2015. 47(6):632-639.	Cambodia_2011	H58L1C*	#707eec
9870_8_48	2011	PRJEB3215	Asia	SE_Asia	Cambodia	L1	Wong VK, Baker S, Pickard DJ, et al. Nat Genet 2015. 47(6):632-639.	Cambodia_2011	H58L1C*	#707eec
9870_8_49	2011	PRJEB3215	Asia	SE_Asia	Cambodia	L1	Wong VK, Baker S, Pickard DJ, et al. Nat Genet 2015. 47(6):632-639.	Cambodia_2011	H58L1C*	#707eec
9870_8_5	2008	PRJEB3215	Asia	SE_Asia	Cambodia	L1	Wong VK, Baker S, Pickard DJ, et al. Nat Genet 2015. 47(6):632-639.	Cambodia_2008	H58L1C*	#707eec
9870_8_50	2011	PRJEB3215	Asia	SE_Asia	Cambodia	L1	Wong VK, Baker S, Pickard DJ, et al. Nat Genet 2015. 47(6):632-639.	Cambodia_2011	H58L1C*	#707eec
9870_8_51	2011	PRJEB3215	Asia	SE_Asia	Cambodia	L1	Wong VK, Baker S, Pickard DJ, et al. Nat Genet 2015. 47(6):632-639.	Cambodia_2011	H58L1C*	#707eec
9870_8_52	2011	PRJEB3215	Asia	SE_Asia	Cambodia	L1	Wong VK, Baker S, Pickard DJ, et al. Nat Genet 2015. 47(6):632-639.	Cambodia_2011	H58L1C*	#707eec
9870_8_53	2011	PRJEB3215	Asia	SE_Asia	Cambodia	L1	Wong VK, Baker S, Pickard DJ, et al. Nat Genet 2015. 47(6):632-639.	Cambodia_2011	H58L1C*	#707eec
9870_8_54	2011	PRJEB3215	Asia	SE_Asia	Cambodia	L1	Wong VK, Baker S, Pickard DJ, et al. Nat Genet 2015. 47(6):632-639.	Cambodia_2011	H58L1C*	#707eec
9870_8_55	2011	PRJEB3215	Asia	SE_Asia	Cambodia	L1	Wong VK, Baker S, Pickard DJ, et al. Nat Genet 2015. 47(6):632-639.	Cambodia_2011	H58L1C*	#707eec
9870_8_56	2011	PRJEB3215	Asia	SE_Asia	Cambodia	L1	Wong VK, Baker S, Pickard DJ, et al. Nat Genet 2015. 47(6):632-639.	Cambodia_2011	H58L1C*	#707eec
9870_8_57	2011	PRJEB3215	Asia	SE_Asia	Cambodia	L1	Wong VK, Baker S, Pickard DJ, et al. Nat Genet 2015. 47(6):632-639.	Cambodia_2011	H58L1C*	#707eec
9870_8_58	2011	PRJEB3215	Asia	SE_Asia	Cambodia	L1	Wong VK, Baker S, Pickard DJ, et al. Nat Genet 2015. 47(6):632-639.	Cambodia_2011	H58L1C*	#707eec
9870_8_59	2011	PRJEB3215	Asia	SE_Asia	Cambodia	L1	Wong VK, Baker S, Pickard DJ, et al. Nat Genet 2015. 47(6):632-639.	Cambodia_2011	H58L1C*	#707eec
9870_8_60	2011	PRJEB3215	Asia	SE_Asia	Cambodia	L1	Wong VK, Baker S, Pickard DJ, et al. Nat Genet 2015. 47(6):632-639.	Cambodia_2011	H58L1C*	#707eec
9870_8_62	2011	PRJEB3215	Asia	SE_Asia	Cambodia	L1	Wong VK, Baker S, Pickard DJ, et al. Nat Genet 2015. 47(6):632-639.	Cambodia_2011	H58L1C*	#707eec
9870_8_63	2011	PRJEB3215	Asia	SE_Asia	Cambodia	L1	Wong VK, Baker S, Pickard DJ, et al. Nat Genet 2015. 47(6):632-639.	Cambodia_2011	H58L1C*	#707eec
9870_8_64	2011	PRJEB3215	Asia	SE_Asia	Cambodia	L1	Wong VK, Baker S, Pickard DJ, et al. Nat Genet 2015. 47(6):632-639.	Cambodia_2011	H58L1C*	#707eec
9870_8_65	2011	PRJEB3215	Asia	SE_Asia	Cambodia	L1	Wong VK, Baker S, Pickard DJ, et al. Nat Genet 2015. 47(6):632-639.	Cambodia_2011	H58L1C*	#707eec
9870_8_66	2011	PRJEB3215	Asia	SE_Asia	Cambodia	L1	Wong VK, Baker S, Pickard DJ, et al. Nat Genet 2015. 47(6):632-639.	Cambodia_2011	H58L1C*	#707eec
9870_8_67	2011	PRJEB3215	Asia	SE_Asia	Cambodia	L1	Wong VK, Baker S, Pickard DJ, et al. Nat Genet 2015. 47(6):632-639.	Cambodia_2011	H58L1C*	#707eec
9870_8_68	2011	PRJEB3215	Asia	SE_Asia	Cambodia	L1	Wong VK, Baker S, Pickard DJ, et al. Nat Genet 2015. 47(6):632-639.	Cambodia_2011	H58L1C*	#707eec
9870_8_69	2011	PRJEB3215	Asia	SE_Asia	Cambodia	L1	Wong VK, Baker S, Pickard DJ, et al. Nat Genet 2015. 47(6):632-639.	Cambodia_2011	H58L1C*	#707eec
9870_8_7	2008	PRJEB3215	Asia	SE_Asia	Cambodia	L1	Wong VK, Baker S, Pickard DJ, et al. Nat Genet 2015. 47(6):632-639.	Cambodia_2008	H58L1C*	#707eec
9870_8_70	2011	PRJEB3215	Asia	SE_Asia	Cambodia	L1	Wong VK, Baker S, Pickard DJ, et al. Nat Genet 2015. 47(6):632-639.	Cambodia_2011	H58L1C*	#707eec
9870_8_71	2012	PRJEB3215	Asia	SE_Asia	Cambodia	L1	Wong VK, Baker S, Pickard DJ, et al. Nat Genet 2015. 47(6):632-639.	Cambodia_2012	H58L1C*	#707eec
9870_8_72	2012	PRJEB3215	Asia	SE_Asia	Cambodia	L1	Wong VK, Baker S, Pickard DJ, et al. Nat Genet 2015. 47(6):632-639.	Cambodia_2012	H58L1C*	#707eec
9870_8_73	2012	PRJEB3215	Asia	SE_Asia	Cambodia	L1	Wong VK, Baker S, Pickard DJ, et al. Nat Genet 2015. 47(6):632-639.	Cambodia_2012	H58L1C*	#707eec
9870_8_74	2012	PRJEB3215	Asia	SE_Asia	Cambodia	L1	Wong VK, Baker S, Pickard DJ, et al. Nat Genet 2015. 47(6):632-639.	Cambodia_2012	H58L1C*	#707eec
9870_8_75	2012	PRJEB3215	Asia	SE_Asia	Cambodia	L1	Wong VK, Baker S, Pickard DJ, et al. Nat Genet 2015. 47(6):632-639.	Cambodia_2012	H58L1C*	#707eec
9870_8_76	2012	PRJEB3215	Asia	SE_Asia	Cambodia	L1	Wong VK, Baker S, Pickard DJ, et al. Nat Genet 2015. 47(6):632-639.	Cambodia_2012	H58L1C*	#707eec
9870_8_77	2012	PRJEB3215	Asia	SE_Asia	Cambodia	L1	Wong VK, Baker S, Pickard DJ, et al. Nat Genet 2015. 47(6):632-639.	Cambodia_2012	H58L1C*	#707eec
9870_8_78	2012	PRJEB3215	Asia	SE_Asia	Cambodia	L1	Wong VK, Baker S, Pickard DJ, et al. Nat Genet 2015. 47(6):632-639.	Cambodia_2012	H58L1C*	#707eec
9870_8_79	2012	PRJEB3215	Asia	SE_Asia	Cambodia	L1	Wong VK, Baker S, Pickard DJ, et al. Nat Genet 2015. 47(6):632-639.	Cambodia_2012	H58L1C*	#707eec
9870_8_8	2008	PRJEB3215	Asia	SE_Asia	Cambodia	L1	Wong VK, Baker S, Pickard DJ, et al. Nat Genet 2015. 47(6):632-639.	Cambodia_2008	H58L1C*	#707eec
9870_8_80	2012	PRJEB3215	Asia	SE_Asia	Cambodia	L1	Wong VK, Baker S, Pickard DJ, et al. Nat Genet 2015. 47(6):632-639.	Cambodia_2012	H58L1C*	#707eec
9870_8_81	2012	PRJEB3215	Asia	SE_Asia	Cambodia	L1	Wong VK, Baker S, Pickard DJ, et al. Nat Genet 2015. 47(6):632-639.	Cambodia_2012	H58L1C*	#707eec
9870_8_82	2012	PRJEB3215	Asia	SE_Asia	Cambodia	L1	Wong VK, Baker S, Pickard DJ, et al. Nat Genet 2015. 47(6):632-639.	Cambodia_2012	H58L1C*	#707eec
9870_8_83	2012	PRJEB3215	Asia	SE_Asia	Cambodia	L1	Wong VK, Baker S, Pickard DJ, et al. Nat Genet 2015. 47(6):632-639.	Cambodia_2012	H58L1C*	#707eec
9870_8_84	2012	PRJEB3215	Asia	SE_Asia	Cambodia	L1	Wong VK, Baker S, Pickard DJ, et al. Nat Genet 2015. 47(6):632-639.	Cambodia_2012	H58L1C*	#707eec
9870_8_85	2012	PRJEB3215	Asia	SE_Asia	Cambodia	L1	Wong VK, Baker S, Pickard DJ, et al. Nat Genet 2015. 47(6):632-639.	Cambodia_2012	H58L1C*	#707eec
9870_8_86	2012	PRJEB3215	Asia	SE_Asia	Cambodia	L1	Wong VK, Baker S, Pickard DJ, et al. Nat Genet 2015. 47(6):632-639.	Cambodia_2012	H58L1C*	#707eec
9870_8_87	2012	PRJEB3215	Asia	SE_Asia	Cambodia	L1	Wong VK, Baker S, Pickard DJ, et al. Nat Genet 2015. 47(6):632-639.	Cambodia_2012	H58L1C*	#707eec
9870_8_88	2012	PRJEB3215	Asia	SE_Asia	Cambodia	L1	Wong VK, Baker S, Pickard DJ, et al. Nat Genet 2015. 47(6):632-639.	Cambodia_2012	H58L1C*	#707eec
9870_8_89	2012	PRJEB3215	Asia	SE_Asia	Cambodia	L1	Wong VK, Baker S, Pickard DJ, et al. Nat Genet 2015. 47(6):632-639.	Cambodia_2012	H58L1C*	#707eec
9870_8_9	2008	PRJEB3215	Asia	SE_Asia	Cambodia	L1	Wong VK, Baker S, Pickard DJ, et al. Nat Genet 2015. 47(6):632-639.	Cambodia_2008	H58L1C*	#707eec
9870_8_91	2012	PRJEB3215	Asia	SE_Asia	Cambodia	L1	Wong VK, Baker S, Pickard DJ, et al. Nat Genet 2015. 47(6):632-639.	Cambodia_2012	H58L1C*	#707eec
9870_8_93	2012	PRJEB3215	Asia	SE_Asia	Cambodia	L1	Wong VK, Baker S, Pickard DJ, et al. Nat Genet 2015. 47(6):632-639.	Cambodia_2012	H58L1C*	#707eec
9870_8_94	2012	PRJEB3215	Asia	SE_Asia	Cambodia	L1	Wong VK, Baker S, Pickard DJ, et al. Nat Genet 2015. 47(6):632-639.	Cambodia_2012	H58L1C*	#707eec
11642_2_1	2009	PRJEB3215	Asia	South_Asia	India	L2	Wong, V., Baker, S., Connor, T. et al. Nat Commun 2016. 7, 12827.	LONDON_TRAVELLERS	0	#005f82
11642_2_10	2009	PRJEB3215	Asia	South_Asia	India	L1	Wong, V., Baker, S., Connor, T. et al. Nat Commun 2016. 7, 12827.	LONDON_TRAVELLERS	0	#707eec
11642_2_13	2010	PRJEB3215	Asia	South_Asia	India	L2	Wong, V., Baker, S., Connor, T. et al. Nat Commun 2016. 7, 12827.	LONDON_TRAVELLERS	0	#005f82
11642_2_15	2010	PRJEB3215	Unknown	Unknown	Unknown	Bd	Wong, V., Baker, S., Connor, T. et al. Nat Commun 2016. 7, 12827.	LONDON_TRAVELLERS	0	#db7107
11642_2_16	2010	PRJEB3215	Asia	South_Asia	India	L2	Wong, V., Baker, S., Connor, T. et al. Nat Commun 2016. 7, 12827.	LONDON_TRAVELLERS	0	#005f82
11642_2_17	2010	PRJEB3215	Asia	South_Asia	Bangladesh	L1	Wong, V., Baker, S., Connor, T. et al. Nat Commun 2016. 7, 12827.	LONDON_TRAVELLERS	0	#707eec
11642_2_2	2009	PRJEB3215	Asia	South_Asia	Bangladesh	L1	Wong, V., Baker, S., Connor, T. et al. Nat Commun 2016. 7, 12827.	LONDON_TRAVELLERS	0	#707eec
11642_2_21	2010	PRJEB3215	Asia	South_Asia	India	L2	Wong, V., Baker, S., Connor, T. et al. Nat Commun 2016. 7, 12827.	LONDON_TRAVELLERS	0	#005f82
11642_2_26	2010	PRJEB3215	Asia	South_Asia	Bangladesh	L1	Wong, V., Baker, S., Connor, T. et al. Nat Commun 2016. 7, 12827.	LONDON_TRAVELLERS	0	#707eec
11642_2_27	2010	PRJEB3215	Asia	South_Asia	Bangladesh	L1	Wong, V., Baker, S., Connor, T. et al. Nat Commun 2016. 7, 12827.	LONDON_TRAVELLERS	0	#707eec
11642_2_32	2010	PRJEB3215	Asia	South_Asia	India	Unkown	Wong, V., Baker, S., Connor, T. et al. Nat Commun 2016. 7, 12827.	LONDON_TRAVELLERS	0	#e6e6e6
11642_2_33	2010	PRJEB3215	Asia	South_Asia	Pakistan	L1	Wong, V., Baker, S., Connor, T. et al. Nat Commun 2016. 7, 12827.	LONDON_TRAVELLERS	0	#707eec
11642_2_39	2010	PRJEB3215	Asia	South_Asia	India	L2	Wong, V., Baker, S., Connor, T. et al. Nat Commun 2016. 7, 12827.	LONDON_TRAVELLERS	0	#005f82
11642_2_49	2010	PRJEB3215	Unknown	Unknown	Unknown	Unkown	Wong, V., Baker, S., Connor, T. et al. Nat Commun 2016. 7, 12827.	LONDON_TRAVELLERS	0	#e6e6e6
11642_2_51	2010	PRJEB3215	Unknown	Unknown	Unknown	Unkown	Wong, V., Baker, S., Connor, T. et al. Nat Commun 2016. 7, 12827.	LONDON_TRAVELLERS	0	#e6e6e6
11642_2_53	2010	PRJEB3215	Asia	South_Asia	Bangladesh	L1	Wong, V., Baker, S., Connor, T. et al. Nat Commun 2016. 7, 12827.	LONDON_TRAVELLERS	0	#707eec
11642_2_54	2010	PRJEB3215	Asia	South_Asia	Bangladesh	L1	Wong, V., Baker, S., Connor, T. et al. Nat Commun 2016. 7, 12827.	LONDON_TRAVELLERS	0	#707eec
11642_2_56	2011	PRJEB3215	Asia	South_Asia	Pakistan	Unkown	Wong, V., Baker, S., Connor, T. et al. Nat Commun 2016. 7, 12827.	LONDON_TRAVELLERS	0	#e6e6e6
11642_2_57	2011	PRJEB3215	Asia	South_Asia	India	L2	Wong, V., Baker, S., Connor, T. et al. Nat Commun 2016. 7, 12827.	LONDON_TRAVELLERS	0	#005f82
11642_2_58	2011	PRJEB3215	Asia	South_Asia	Pakistan	L1	Wong, V., Baker, S., Connor, T. et al. Nat Commun 2016. 7, 12827.	LONDON_TRAVELLERS	0	#707eec
11642_2_60	2011	PRJEB3215	Asia	South_Asia	Bangladesh	Bd	Wong, V., Baker, S., Connor, T. et al. Nat Commun 2016. 7, 12827.	LONDON_TRAVELLERS	0	#db7107
11642_2_63	2011	PRJEB3215	Asia	South_Asia	Bangladesh	L1	Wong, V., Baker, S., Connor, T. et al. Nat Commun 2016. 7, 12827.	LONDON_TRAVELLERS	0	#707eec
11642_2_65	2011	PRJEB3215	Asia	South_Asia	Bangladesh	L1	Wong, V., Baker, S., Connor, T. et al. Nat Commun 2016. 7, 12827.	LONDON_TRAVELLERS	0	#707eec
11642_2_66	2011	PRJEB3215	Asia	South_Asia	Bangladesh	L1	Wong, V., Baker, S., Connor, T. et al. Nat Commun 2016. 7, 12827.	LONDON_TRAVELLERS	0	#707eec
11642_2_67	2011	PRJEB3215	Asia	South_Asia	India	L2	Wong, V., Baker, S., Connor, T. et al. Nat Commun 2016. 7, 12827.	LONDON_TRAVELLERS	0	#005f82
11642_2_68	2011	PRJEB3215	Asia	South_Asia	Bangladesh	L1	Wong, V., Baker, S., Connor, T. et al. Nat Commun 2016. 7, 12827.	LONDON_TRAVELLERS	0	#707eec
11642_2_69	2011	PRJEB3215	Unknown	Unknown	Unknown	Unkown	Wong, V., Baker, S., Connor, T. et al. Nat Commun 2016. 7, 12827.	LONDON_TRAVELLERS	0	#e6e6e6
11642_2_7	2009	PRJEB3215	Unknown	Unknown	Unknown	Unkown	Wong, V., Baker, S., Connor, T. et al. Nat Commun 2016. 7, 12827.	LONDON_TRAVELLERS	0	#e6e6e6
11642_2_70	2011	PRJEB3215	Asia	South_Asia	India	L1	Wong, V., Baker, S., Connor, T. et al. Nat Commun 2016. 7, 12827.	LONDON_TRAVELLERS	0	#707eec
11642_2_71	2011	PRJEB3215	Asia	South_Asia	Bangladesh	L2	Wong, V., Baker, S., Connor, T. et al. Nat Commun 2016. 7, 12827.	LONDON_TRAVELLERS	0	#005f82
11642_2_72	2011	PRJEB3215	Asia	South_Asia	India	Unkown	Wong, V., Baker, S., Connor, T. et al. Nat Commun 2016. 7, 12827.	LONDON_TRAVELLERS	0	#e6e6e6
11642_2_77	2011	PRJEB3215	Asia	South_Asia	Bangladesh	L1	Wong, V., Baker, S., Connor, T. et al. Nat Commun 2016. 7, 12827.	LONDON_TRAVELLERS	0	#707eec
11642_2_79	2012	PRJEB3215	Asia	South_Asia	Bangladesh	Bd	Wong, V., Baker, S., Connor, T. et al. Nat Commun 2016. 7, 12827.	LONDON_TRAVELLERS	0	#db7107
11642_2_81	2012	PRJEB3215	Asia	South_Asia	India	Unkown	Wong, V., Baker, S., Connor, T. et al. Nat Commun 2016. 7, 12827.	LONDON_TRAVELLERS	0	#e6e6e6
11642_2_82	2012	PRJEB3215	Asia	South_Asia	Bangladesh	L1	Wong, V., Baker, S., Connor, T. et al. Nat Commun 2016. 7, 12827.	LONDON_TRAVELLERS	0	#707eec
11642_2_84	2012	PRJEB3215	Asia	South_Asia	Bangladesh	L1	Wong, V., Baker, S., Connor, T. et al. Nat Commun 2016. 7, 12827.	LONDON_TRAVELLERS	0	#707eec
11642_2_86	2012	PRJEB3215	Asia	South_Asia	Pakistan	Unkown	Wong, V., Baker, S., Connor, T. et al. Nat Commun 2016. 7, 12827.	LONDON_TRAVELLERS	0	#e6e6e6
11642_2_87	2012	PRJEB3215	Asia	South_Asia	Pakistan	Unkown	Wong, V., Baker, S., Connor, T. et al. Nat Commun 2016. 7, 12827.	LONDON_TRAVELLERS	0	#e6e6e6
11800_1_15	2005	PRJEB3215	Unknown	Unknown	Unknown	L1	Wong, V., Baker, S., Connor, T. et al. Nat Commun 2016. 7, 12827.	LONDON_TRAVELLERS	0	#707eec
11800_1_18	2005	PRJEB3215	Unknown	Unknown	Unknown	Unkown	Wong, V., Baker, S., Connor, T. et al. Nat Commun 2016. 7, 12827.	LONDON_TRAVELLERS	0	#e6e6e6
11800_1_32	2006	PRJEB3215	Asia	South_Asia	Pakistan	Unkown	Wong, V., Baker, S., Connor, T. et al. Nat Commun 2016. 7, 12827.	LONDON_TRAVELLERS	0	#e6e6e6
11800_1_34	2006	PRJEB3215	Asia	South_Asia	Bangladesh	L1	Wong, V., Baker, S., Connor, T. et al. Nat Commun 2016. 7, 12827.	LONDON_TRAVELLERS	0	#707eec
11800_1_48	2007	PRJEB3215	Asia	South_Asia	India	L2	Wong, V., Baker, S., Connor, T. et al. Nat Commun 2016. 7, 12827.	LONDON_TRAVELLERS	0	#005f82
11800_1_53	2007	PRJEB3215	Asia	South_Asia	Nepal	L2	Wong, V., Baker, S., Connor, T. et al. Nat Commun 2016. 7, 12827.	LONDON_TRAVELLERS	0	#005f82
11800_1_54	2007	PRJEB3215	Asia	South_Asia	India	Unkown	Wong, V., Baker, S., Connor, T. et al. Nat Commun 2016. 7, 12827.	LONDON_TRAVELLERS	0	#e6e6e6
11800_1_55	2007	PRJEB3215	Asia	South_Asia	Pakistan	L1	Wong, V., Baker, S., Connor, T. et al. Nat Commun 2016. 7, 12827.	LONDON_TRAVELLERS	0	#707eec
11800_1_56	2007	PRJEB3215	Asia	South_Asia	Pakistan	L2	Wong, V., Baker, S., Connor, T. et al. Nat Commun 2016. 7, 12827.	LONDON_TRAVELLERS	0	#005f82
11800_1_57	2007	PRJEB3215	Asia	South_Asia	Bangladesh	L1	Wong, V., Baker, S., Connor, T. et al. Nat Commun 2016. 7, 12827.	LONDON_TRAVELLERS	0	#707eec
11800_1_58	2007	PRJEB3215	Asia	South_Asia	Bangladesh	L1	Wong, V., Baker, S., Connor, T. et al. Nat Commun 2016. 7, 12827.	LONDON_TRAVELLERS	0	#707eec
11800_1_62	2007	PRJEB3215	Asia	South_Asia	India	L2	Wong, V., Baker, S., Connor, T. et al. Nat Commun 2016. 7, 12827.	LONDON_TRAVELLERS	0	#005f82
11800_1_63	2007	PRJEB3215	Asia	South_Asia	India	Unkown	Wong, V., Baker, S., Connor, T. et al. Nat Commun 2016. 7, 12827.	LONDON_TRAVELLERS	0	#e6e6e6
11800_1_65	2007	PRJEB3215	Asia	South_Asia	Bangladesh	Bd	Wong, V., Baker, S., Connor, T. et al. Nat Commun 2016. 7, 12827.	LONDON_TRAVELLERS	0	#db7107
11800_1_7	2005	PRJEB3215	Unknown	Unknown	Unknown	L1	Wong, V., Baker, S., Connor, T. et al. Nat Commun 2016. 7, 12827.	LONDON_TRAVELLERS	0	#707eec
11800_1_72	2008	PRJEB3215	Asia	South_Asia	India	L2	Wong, V., Baker, S., Connor, T. et al. Nat Commun 2016. 7, 12827.	LONDON_TRAVELLERS	0	#005f82
11800_1_77	2008	PRJEB3215	Asia	South_Asia	Bangladesh	L1	Wong, V., Baker, S., Connor, T. et al. Nat Commun 2016. 7, 12827.	LONDON_TRAVELLERS	0	#707eec
11800_1_79	2008	PRJEB3215	Asia	South_Asia	Bangladesh	L1	Wong, V., Baker, S., Connor, T. et al. Nat Commun 2016. 7, 12827.	LONDON_TRAVELLERS	0	#707eec
11800_1_80	2008	PRJEB3215	Asia	South_Asia	Kuwait_India	Unkown	Wong, V., Baker, S., Connor, T. et al. Nat Commun 2016. 7, 12827.	LONDON_TRAVELLERS	0	#e6e6e6
11800_1_82	2008	PRJEB3215	Asia	South_Asia	Kuwait_India	Unkown	Wong, V., Baker, S., Connor, T. et al. Nat Commun 2016. 7, 12827.	LONDON_TRAVELLERS	0	#e6e6e6
11800_1_85	2008	PRJEB3215	Asia	South_Asia	India	L2	Wong, V., Baker, S., Connor, T. et al. Nat Commun 2016. 7, 12827.	LONDON_TRAVELLERS	0	#005f82
11800_1_88	2009	PRJEB3215	Asia	South_Asia	Pakistan	L1	Wong, V., Baker, S., Connor, T. et al. Nat Commun 2016. 7, 12827.	LONDON_TRAVELLERS	0	#707eec
11800_1_9	2005	PRJEB3215	Unknown	Unknown	Unknown	Unkown	Wong, V., Baker, S., Connor, T. et al. Nat Commun 2016. 7, 12827.	LONDON_TRAVELLERS	0	#e6e6e6
12045_3_70	2005	PRJEB3215	Unknown	Unknown	Unknown	Unkown	Wong, V., Baker, S., Connor, T. et al. Nat Commun 2016. 7, 12827.	LONDON_TRAVELLERS	0	#e6e6e6
12045_3_72	2005	PRJEB3215	Unknown	Unknown	Unknown	L1	Wong, V., Baker, S., Connor, T. et al. Nat Commun 2016. 7, 12827.	LONDON_TRAVELLERS	0	#707eec
12045_3_75	2006	PRJEB3215	Unknown	Unknown	Unknown	Bd	Wong, V., Baker, S., Connor, T. et al. Nat Commun 2016. 7, 12827.	LONDON_TRAVELLERS	0	#db7107
12045_3_76	2006	PRJEB3215	Unknown	Unknown	Unknown	Bd	Wong, V., Baker, S., Connor, T. et al. Nat Commun 2016. 7, 12827.	LONDON_TRAVELLERS	0	#db7107
12045_3_81	2006	PRJEB3215	Asia	South_Asia	Bangladesh	L1	Wong, V., Baker, S., Connor, T. et al. Nat Commun 2016. 7, 12827.	LONDON_TRAVELLERS	0	#707eec
